# Supplementary material for: 3-{2-[2-(2-Fluoro­benzyl­idene)hydrazin­yl]-1,3-thia­zol-4-yl}-2H-chromen-2-one
Source: Acta Crystallogr Sect E Struct Rep Online. 2010 May 26;66(Pt 6):o1446–7. doi: 10.1107/S1600536810018647 (PMC2979535; doi:10.1107/S1600536810018647)
Supplement: Supplementary file 2 [file e-66-o1446-Isup2.hkl]

# 
# h,k,l, Fc-squared, Fo-squared, sigma(Fo-squared) and status flag 
# 
data_I
_shelx_title ' 2fppm in Pbcn (100K)' 
_shelx_refln_list_code          4 
_shelx_F_calc_maximum      355.72 
_exptl_crystal_F_000      1504.00 
_reflns_d_resolution_high  0.8409 
 
loop_ 
 _symmetry_equiv_pos_as_xyz 
 'x, y, z' 
 '-x+1/2, -y+1/2, z+1/2' 
 'x+1/2, -y+1/2, -z' 
 '-x, y, -z+1/2' 
 '-x, -y, -z' 
 'x-1/2, y-1/2, -z-1/2' 
 '-x-1/2, y-1/2, z' 
 'x, -y, z-1/2' 
 
_cell_length_a    12.3030 
_cell_length_b    10.4477 
_cell_length_c    25.2470 
_cell_angle_alpha  90.000 
_cell_angle_beta   90.000 
_cell_angle_gamma  90.000 
 
_shelx_F_squared_multiplier     1.000 
 
loop_ 
 _refln_index_h 
 _refln_index_k 
 _refln_index_l 
 _refln_F_squared_calc 
 _refln_F_squared_meas 
 _refln_F_squared_sigma 
 _refln_observed_status 
   2   0   0   113627.77   117524.21   2428.83 o 
   4   0   0     1762.63     1633.31     75.77 o 
   6   0   0     1429.00     1648.86     91.84 o 
   8   0   0      384.33      256.96     95.43 o 
  10   0   0      301.45      253.48     69.15 o 
  12   0   0     1688.07     1821.70    157.71 o 
  14   0   0     2709.41     3092.20    342.48 o 
   1   1   0     1540.39     1519.94     48.58 o 
   3   1   0     5515.46     5241.27     86.88 o 
   5   1   0    19491.21    20863.75    312.22 o 
   7   1   0        0.04       13.04     30.76 o 
   9   1   0        3.44       -6.02     33.08 o 
  11   1   0     1917.50     2219.46    103.36 o 
  13   1   0     1475.42     1532.82    130.16 o 
   0   2   0     6879.63     7040.25    197.48 o 
   2   2   0        8.68      -29.12     30.11 o 
   4   2   0     3079.66     2937.17     74.21 o 
   6   2   0      640.83      794.91     47.51 o 
   8   2   0     4036.34     4094.93    109.14 o 
  10   2   0      714.41      710.60     67.90 o 
  12   2   0      464.16      369.92     94.30 o 
  14   2   0     1062.79     1172.57    126.93 o 
   1   3   0      820.35      792.47     53.24 o 
   3   3   0     1836.06     1678.31     71.51 o 
   5   3   0     1051.18     1013.77     78.12 o 
   7   3   0     2565.74     2933.54     84.93 o 
   9   3   0      282.43      230.10     42.97 o 
  11   3   0       57.58       79.77     58.95 o 
  13   3   0       44.49       13.88     63.21 o 
   0   4   0       15.41       31.72     37.62 o 
   2   4   0     2101.65     2113.44     79.31 o 
   4   4   0     1315.51     1403.52     72.39 o 
   6   4   0     1796.98     1995.50     87.45 o 
   8   4   0     2470.34     2392.41    177.19 o 
  10   4   0        0.70       -4.99     47.84 o 
  12   4   0       85.54      183.59     66.32 o 
   1   5   0      247.32      223.99     41.22 o 
   3   5   0     3380.43     3458.09    107.46 o 
   5   5   0     1143.05     1280.14     83.64 o 
   7   5   0      458.26      319.18     83.22 o 
   9   5   0        4.94       46.41     67.19 o 
  11   5   0     1751.28     1957.02    236.67 o 
  13   5   0     2187.39     2282.27    213.08 o 
   0   6   0     9145.98     9057.55    320.03 o 
   2   6   0     2063.57     1971.86     75.19 o 
   4   6   0     1485.00     1554.27     82.43 o 
   6   6   0     3094.38     2972.45    124.80 o 
   8   6   0     1862.25     1734.60    156.86 o 
  10   6   0      940.24      971.97    131.97 o 
  12   6   0     1814.70     1652.85    184.05 o 
   1   7   0      778.09      714.99     59.17 o 
   3   7   0     3767.78     3878.02    119.63 o 
   5   7   0     5544.33     5195.88    146.95 o 
   7   7   0     1704.24     1817.96    283.10 o 
   9   7   0      825.41      794.89    135.61 o 
  11   7   0      483.31      486.37    117.90 o 
   0   8   0        6.03       -5.78     35.87 o 
   2   8   0       10.00       -1.05     24.80 o 
   4   8   0      868.94      805.64     70.25 o 
   6   8   0     6358.19     5881.71    333.21 o 
   8   8   0     9570.96     9352.57    332.84 o 
  10   8   0      919.83     1040.37    146.26 o 
   1   9   0       28.02       33.61     30.02 o 
   3   9   0      181.61      226.45     47.90 o 
   5   9   0     1507.47     1441.39    145.00 o 
   7   9   0     1405.90     1364.68    153.57 o 
   9   9   0      533.76      498.45    168.64 o 
   0  10   0        0.18      -21.42     44.59 o 
   2  10   0      510.45      520.18     50.96 o 
   4  10   0      457.91      281.86     80.24 o 
   6  10   0      284.89      287.60     89.32 o 
   8  10   0      277.68      374.35    104.97 o 
   1  11   0       31.15       10.81     32.14 o 
   3  11   0       11.68       14.11     47.49 o 
   5  11   0      615.65      663.92    115.70 o 
   0  12   0     2716.78     2461.20    129.32 o 
   2  12   0      116.22       45.88     53.67 o 
   1   1   1      287.58      346.91     14.79 o 
   2   1   1    24455.08    23798.69    309.78 o 
   3   1   1        3.05       15.65     13.58 o 
   4   1   1     2882.54     3002.55     58.15 o 
   5   1   1      512.54      624.38     30.88 o 
   6   1   1       43.82      102.58     19.76 o 
   7   1   1        7.83       -9.63     17.81 o 
   8   1   1      228.71      273.81     30.66 o 
   9   1   1      338.82      376.60     35.32 o 
  10   1   1     1179.68     1310.39     60.56 o 
  11   1   1        6.89       27.85     29.00 o 
  12   1   1      529.44      498.28     54.07 o 
  13   1   1       10.59      -24.27     45.93 o 
  14   1   1        0.13      -52.20     66.87 o 
   0   2   1     3034.35     3121.63     82.04 o 
   1   2   1     6017.30     6314.53     68.02 o 
   2   2   1      608.91      577.05     28.37 o 
   3   2   1     1569.97     1679.00     35.79 o 
   4   2   1     3628.29     3771.90     77.00 o 
   5   2   1       21.28       10.13     14.17 o 
   6   2   1     3578.60     4164.16     68.15 o 
   7   2   1     9914.76    10566.38    156.08 o 
   8   2   1      340.33      448.70     34.36 o 
   9   2   1        7.35      -11.60     22.24 o 
  10   2   1     1133.94     1148.44     56.27 o 
  11   2   1       22.22       27.63     32.57 o 
  12   2   1      111.07       70.16     45.32 o 
  13   2   1      123.91      171.47     53.89 o 
  14   2   1        1.61      -96.21     48.10 o 
   1   3   1     7772.52     7999.74    109.81 o 
   2   3   1     3719.92     3636.51     57.13 o 
   3   3   1     7812.34     7979.50    122.05 o 
   4   3   1     4582.73     4581.29     77.69 o 
   5   3   1      244.36      257.56     21.54 o 
   6   3   1     1602.14     1657.97     45.11 o 
   7   3   1      360.28      494.24     31.55 o 
   8   3   1     1313.60     1301.11     48.18 o 
   9   3   1       16.60       -0.22     22.43 o 
  10   3   1     4192.73     3983.20     95.38 o 
  11   3   1     2656.15     2622.93     97.67 o 
  12   3   1      599.61      694.09     67.17 o 
  13   3   1       32.85       51.08     47.38 o 
  14   3   1        0.36       12.96     48.62 o 
   0   4   1     3357.76     3616.98    117.44 o 
   1   4   1       15.91        8.03     15.74 o 
   2   4   1       36.47       28.24     13.56 o 
   3   4   1      955.68      907.72     38.73 o 
   4   4   1      356.47      331.47     32.73 o 
   5   4   1      406.12      369.33     31.62 o 
   6   4   1       56.20       87.74     22.35 o 
   7   4   1     4064.59     4195.04     80.01 o 
   8   4   1      110.65       97.65     21.50 o 
   9   4   1       31.86        9.45     26.97 o 
  10   4   1      380.92      363.75     50.33 o 
  11   4   1       33.00      101.86     41.08 o 
  12   4   1      156.20      135.47     45.83 o 
  13   4   1      220.60      172.35     51.84 o 
   1   5   1     2161.32     2164.17     56.39 o 
   2   5   1     4597.06     4468.47     76.78 o 
   3   5   1       72.12       40.60     18.44 o 
   4   5   1     1006.41      913.09     42.23 o 
   5   5   1       14.29      -25.39     17.21 o 
   6   5   1        5.31       39.60     22.94 o 
   7   5   1       55.13       51.06     21.52 o 
   8   5   1     1357.77     1447.20     72.44 o 
   9   5   1       82.94      120.50     51.47 o 
  10   5   1     1552.07     1535.69    109.62 o 
  11   5   1     1293.20     1187.84    104.58 o 
  12   5   1     1899.66     2022.43    113.99 o 
  13   5   1       72.95      105.51     67.79 o 
   0   6   1       26.74       32.50     26.97 o 
   1   6   1     8012.84     8324.99    119.62 o 
   2   6   1      243.63      244.52     23.51 o 
   3   6   1      243.76      208.77     26.70 o 
   4   6   1        7.67       -0.90     20.91 o 
   5   6   1      271.51      221.91     37.57 o 
   6   6   1       29.39       42.72     24.99 o 
   7   6   1      331.03      244.17     42.04 o 
   8   6   1        5.25      -26.78     39.50 o 
   9   6   1      319.28      305.16     61.07 o 
  10   6   1       10.11      -76.16     43.09 o 
  11   6   1      495.30      451.89     79.78 o 
  12   6   1       41.52      102.18     60.82 o 
   1   7   1       21.86       23.83     18.76 o 
   2   7   1      604.28      662.44     37.76 o 
   3   7   1        1.89        9.71     18.72 o 
   4   7   1      647.14      589.08     41.60 o 
   5   7   1      374.04      365.43     39.20 o 
   6   7   1     2392.26     2332.63     85.42 o 
   7   7   1     1097.12     1044.58     86.67 o 
   8   7   1        4.39       71.77     43.66 o 
   9   7   1      106.02      107.93     51.85 o 
  10   7   1      357.28      357.81     70.69 o 
  11   7   1       30.86       63.93     59.19 o 
  12   7   1       17.19       93.22     66.50 o 
   0   8   1     3426.16     3469.42     99.17 o 
   1   8   1      307.99      321.83     28.98 o 
   2   8   1      488.69      532.11     38.21 o 
   3   8   1      186.49      170.79     30.30 o 
   4   8   1      418.82      473.16     41.74 o 
   5   8   1      589.17      568.45     55.22 o 
   6   8   1       47.54       96.45     52.42 o 
   7   8   1       14.78      -10.21     40.96 o 
   8   8   1      363.75      536.44     74.20 o 
   9   8   1      566.98      599.60     80.65 o 
  10   8   1      306.05      285.55     69.43 o 
  11   8   1        0.85       45.71     56.70 o 
   1   9   1      955.84      948.94     47.65 o 
   2   9   1     2602.89     2453.04     60.60 o 
   3   9   1      196.03      202.05     29.24 o 
   4   9   1      773.99      692.95     59.04 o 
   5   9   1      435.69      478.84     64.71 o 
   6   9   1     3434.54     3055.26    129.37 o 
   7   9   1      161.82      197.56     55.50 o 
   8   9   1        1.97       -7.60     44.37 o 
   9   9   1      316.65      349.14     69.57 o 
  10   9   1      454.89      425.64     92.87 o 
   0  10   1        1.66      -24.63     29.40 o 
   1  10   1      519.33      527.39     37.61 o 
   2  10   1      409.59      445.38     36.25 o 
   3  10   1       15.18       60.94     40.73 o 
   4  10   1      225.46      162.23     80.14 o 
   5  10   1       23.21       -6.28     41.84 o 
   6  10   1      813.07      770.35     88.63 o 
   7  10   1     1068.85     1107.94    108.18 o 
   8  10   1       34.21       58.17     52.82 o 
   1  11   1       57.27       75.94     24.52 o 
   2  11   1     4302.74     3866.99     90.51 o 
   3  11   1      803.04      746.35     69.70 o 
   4  11   1      992.43     1023.55     80.82 o 
   5  11   1       76.90      118.82     52.87 o 
   6  11   1      189.88      197.24     57.73 o 
   0  12   1       16.04       89.57     34.89 o 
   1  12   1       22.59       34.04     32.40 o 
   2  12   1      263.86      225.33     44.42 o 
   3  12   1       62.07      147.40     41.75 o 
   0   0   2    26747.46    21841.18    464.08 o 
   1   0   2      404.94      381.58     23.60 o 
   2   0   2     6479.37     6480.93    122.79 o 
   3   0   2     1585.83     1650.89    110.48 o 
   4   0   2      780.06      645.80     50.44 o 
   5   0   2     1890.72     1976.96     68.61 o 
   6   0   2     4960.49     4898.85    105.99 o 
   7   0   2       28.14       53.77     39.03 o 
   8   0   2     1603.68     1830.48     76.80 o 
   9   0   2     2271.49     2582.96     95.03 o 
  10   0   2     9534.58    10345.82    206.26 o 
  11   0   2      488.17      553.27     66.70 o 
  12   0   2       87.06       32.68     44.04 o 
  13   0   2      101.14      207.62    100.29 o 
  14   0   2     2301.38     2644.33    222.40 o 
   1   1   2      419.41      441.87     24.50 o 
   2   1   2     2445.07     2405.44     44.76 o 
   3   1   2      112.34      134.65     20.58 o 
   4   1   2     3333.82     3460.35     55.21 o 
   5   1   2    12902.26    13307.19    135.89 o 
   6   1   2     6439.62     6902.51     91.52 o 
   7   1   2      195.56      213.18     25.63 o 
   8   1   2        0.42       -2.30     18.92 o 
   9   1   2     2534.78     2574.51     71.08 o 
  10   1   2     3551.01     3638.35    102.10 o 
  11   1   2      644.56      783.76     51.64 o 
  12   1   2      322.89      353.03     49.45 o 
  13   1   2      525.97      554.95     69.75 o 
  14   1   2       44.81      -98.13     59.40 o 
   0   2   2    14483.04    14331.77    202.10 o 
   1   2   2    12965.67    13122.11    162.45 o 
   2   2   2     1967.78     1965.26     39.88 o 
   3   2   2     5524.00     5510.46     75.11 o 
   4   2   2     3193.69     3068.15     54.59 o 
   5   2   2       20.68       30.36     15.86 o 
   6   2   2      141.41      191.95     21.91 o 
   7   2   2     4860.09     5058.40     80.51 o 
   8   2   2     1948.01     1932.98     55.16 o 
   9   2   2     2626.74     2808.99     68.63 o 
  10   2   2      388.24      472.01     40.84 o 
  11   2   2      822.41      960.76     82.93 o 
  12   2   2      154.88      113.91     47.11 o 
  13   2   2      140.56      154.60     51.55 o 
  14   2   2     1271.46     1463.03     97.62 o 
   1   3   2      241.27      288.72     21.70 o 
   2   3   2     4705.42     4437.81     67.55 o 
   3   3   2     1119.71     1186.03     42.07 o 
   4   3   2      728.73      666.13     32.58 o 
   5   3   2      465.86      588.11     27.93 o 
   6   3   2     2700.85     2759.86     60.24 o 
   7   3   2       59.63       58.39     19.28 o 
   8   3   2      573.81      626.21     38.18 o 
   9   3   2     1358.35     1340.65     52.16 o 
  10   3   2      106.25      146.41     36.48 o 
  11   3   2     1796.53     1857.54     92.61 o 
  12   3   2        1.57       -6.94     39.31 o 
  13   3   2      118.67       61.20     47.91 o 
  14   3   2        1.23       34.18     54.69 o 
   0   4   2      133.86       95.88     34.18 o 
   1   4   2        0.95       -5.99     14.81 o 
   2   4   2      973.98      954.23     33.44 o 
   3   4   2      826.70      974.31     39.35 o 
   4   4   2     1329.54     1336.89     56.25 o 
   5   4   2     5133.76     4955.57     95.45 o 
   6   4   2     1434.83     1551.51     50.57 o 
   7   4   2     1067.60     1075.35     42.75 o 
   8   4   2      728.90      740.12     48.97 o 
   9   4   2      307.72      263.67     36.92 o 
  10   4   2       46.12       72.12     36.92 o 
  11   4   2     2698.45     2644.00     98.33 o 
  12   4   2      313.88      287.74     51.83 o 
  13   4   2        7.15      -24.35     56.99 o 
   1   5   2       58.10       17.89     16.57 o 
   2   5   2      739.21      831.01     38.28 o 
   3   5   2     5375.32     5280.35     88.49 o 
   4   5   2      434.41      411.38     31.71 o 
   5   5   2      285.82      259.52     28.77 o 
   6   5   2      203.90       80.59     35.26 o 
   7   5   2      176.64      125.60     51.23 o 
   8   5   2        2.30      -51.27     34.17 o 
   9   5   2      465.20      395.55     63.69 o 
  10   5   2      202.92      224.07     78.33 o 
  11   5   2       25.52       80.61     55.90 o 
  12   5   2     1782.23     1990.81    134.82 o 
  13   5   2        5.88       -7.54     60.68 o 
   0   6   2      780.86      836.15     61.13 o 
   1   6   2     7764.22     8314.37    123.90 o 
   2   6   2      128.67       92.12     18.50 o 
   3   6   2      234.49      273.02     25.25 o 
   4   6   2     1803.36     1703.46     55.00 o 
   5   6   2      508.91      536.66     42.92 o 
   6   6   2     1232.11      654.69    251.92 o 
   7   6   2      946.15      929.91     65.46 o 
   8   6   2     4547.51     4613.64    203.17 o 
   9   6   2       31.67       78.32     48.32 o 
  10   6   2       22.55       11.43     47.00 o 
  11   6   2        2.00       27.62     55.03 o 
  12   6   2       22.91      100.68     61.12 o 
   1   7   2     2564.13     2480.98     87.59 o 
   2   7   2     2950.75     2922.78     64.15 o 
   3   7   2     2489.75     2432.65     59.87 o 
   4   7   2      575.09      671.91     43.90 o 
   5   7   2      437.82      396.73     47.43 o 
   6   7   2      949.98      946.18     67.04 o 
   7   7   2      870.16      827.87     80.23 o 
   8   7   2     1087.59     1001.74     88.81 o 
   9   7   2     1607.91     1665.50    117.11 o 
  10   7   2       49.80       62.02     54.37 o 
  11   7   2      711.26      805.86     98.58 o 
  12   7   2       75.40      187.93     68.09 o 
   0   8   2     4991.99     4881.86    139.89 o 
   1   8   2        2.20       -1.66     17.25 o 
   2   8   2     1280.91     1329.84     53.14 o 
   3   8   2        6.94       -5.79     19.17 o 
   4   8   2      548.35      567.16     44.26 o 
   5   8   2        0.46       30.11     30.93 o 
   6   8   2     2534.17     2561.96    115.17 o 
   7   8   2       21.43       44.82     42.80 o 
   8   8   2     1653.37     1536.82    111.98 o 
   9   8   2      311.32      267.42     62.99 o 
  10   8   2       38.11      105.58     58.00 o 
  11   8   2       15.51      -37.77     55.79 o 
   1   9   2      420.50      458.10     39.86 o 
   2   9   2     1219.05     1293.77     50.94 o 
   3   9   2       17.86       31.51     25.24 o 
   4   9   2       24.59       59.72     34.15 o 
   5   9   2      538.41      679.67     75.57 o 
   6   9   2      722.78      814.78     84.99 o 
   7   9   2       53.76       78.77     57.05 o 
   8   9   2       58.35        4.17     47.60 o 
   9   9   2        1.29       38.22     51.46 o 
  10   9   2       54.86       67.67     58.86 o 
   0  10   2       13.44       -3.34     27.78 o 
   1  10   2      421.45      385.69     34.07 o 
   2  10   2        1.69       26.09     22.61 o 
   3  10   2     2237.93     2184.53     84.61 o 
   4  10   2      820.84      837.20     90.85 o 
   5  10   2        0.07        6.29     39.95 o 
   6  10   2      415.45      471.62     72.28 o 
   7  10   2      586.83      533.71     77.98 o 
   8  10   2       25.43       52.34     52.66 o 
   1  11   2      196.26      221.85     30.19 o 
   2  11   2       47.88       24.38     27.93 o 
   3  11   2      260.29      254.36     49.18 o 
   4  11   2       96.40      111.32     44.15 o 
   5  11   2      767.69      715.16    124.93 o 
   6  11   2        0.23       34.13     49.29 o 
   0  12   2     2332.76     2132.44    122.63 o 
   1  12   2       95.39      127.93     31.97 o 
   2  12   2      727.62      641.92     59.78 o 
   3  12   2      547.92      536.30     58.60 o 
   1   1   3      933.29      933.56     35.98 o 
   2   1   3        0.84        0.31      9.49 o 
   3   1   3     3545.35     3440.18     48.11 o 
   4   1   3      118.23      111.18     21.05 o 
   5   1   3      426.83      541.96     28.92 o 
   6   1   3     4130.40     4412.83     85.34 o 
   7   1   3       26.92       22.81     18.76 o 
   8   1   3     1752.66     1732.15     53.64 o 
   9   1   3      198.91      212.03     33.88 o 
  10   1   3      931.79      993.11     54.25 o 
  11   1   3        0.07      -13.70     27.98 o 
  12   1   3     2512.93     2730.14     91.89 o 
  13   1   3      292.76      309.67     49.96 o 
  14   1   3        0.01      -72.44     56.28 o 
   0   2   3     4474.83     4465.68     85.52 o 
   1   2   3     2907.31     2884.30     72.28 o 
   2   2   3     7053.87     6944.72    111.76 o 
   3   2   3     1295.03     1197.89     45.52 o 
   4   2   3      320.19      281.31     20.70 o 
   5   2   3        0.59        8.00     14.34 o 
   6   2   3       11.90       -0.59     13.84 o 
   7   2   3     4522.46     4750.09     77.60 o 
   8   2   3      355.59      385.95     32.24 o 
   9   2   3     1407.17     1434.76     54.94 o 
  10   2   3      611.34      627.84     54.28 o 
  11   2   3     2039.09     2102.98     83.40 o 
  12   2   3     1019.14     1049.76     67.86 o 
  13   2   3      652.26      604.41     81.05 o 
  14   2   3      731.88      787.80     89.41 o 
   1   3   3     1414.86     1343.85     33.93 o 
   2   3   3    12451.67    12472.46    144.45 o 
   3   3   3     6967.83     7015.48    108.09 o 
   4   3   3      298.06      253.44     34.64 o 
   5   3   3       89.38      126.72     17.65 o 
   6   3   3     1960.97     1986.80     48.93 o 
   7   3   3      711.52      821.47     37.74 o 
   8   3   3       42.98       48.70     19.99 o 
   9   3   3      119.36       87.32     30.46 o 
  10   3   3     4206.13     3979.11     97.31 o 
  11   3   3       67.11       52.57     35.04 o 
  12   3   3        0.34        2.68     40.98 o 
  13   3   3        2.67       -2.74     49.10 o 
  14   3   3       13.00       15.27     50.95 o 
   0   4   3      685.54      743.52     57.60 o 
   1   4   3      697.40      600.34     42.90 o 
   2   4   3     9337.52     9659.06    117.50 o 
   3   4   3     2599.30     2441.41     55.60 o 
   4   4   3     3834.39     3874.83     73.48 o 
   5   4   3     5128.69     5629.74    137.02 o 
   6   4   3      137.06      191.82     24.10 o 
   7   4   3     2339.60     2285.01     55.53 o 
   8   4   3      379.10      404.60     39.88 o 
   9   4   3      332.74      290.51     37.45 o 
  10   4   3      227.70      149.46     34.02 o 
  11   4   3      322.83      380.96     51.38 o 
  12   4   3       70.14       54.73     61.96 o 
  13   4   3      239.58      166.46     58.74 o 
   1   5   3      879.28      940.30     39.28 o 
   2   5   3     6134.80     6088.06     92.00 o 
   3   5   3      719.15      726.89     31.47 o 
   4   5   3     2390.42     2565.17     92.95 o 
   5   5   3       47.25       17.87     21.69 o 
   6   5   3     1568.93     1604.47     59.62 o 
   7   5   3      343.04      290.08     46.36 o 
   8   5   3     1115.42     1196.31     72.24 o 
   9   5   3     1925.09     1909.17    117.45 o 
  10   5   3      162.72      166.78     59.23 o 
  11   5   3       54.33       31.30     48.54 o 
  12   5   3      341.14      290.07     72.98 o 
  13   5   3      213.40      231.91     73.00 o 
   0   6   3       25.44       48.91     27.63 o 
   1   6   3      297.83      358.39     28.93 o 
   2   6   3      282.53      350.49     35.20 o 
   3   6   3     1209.94     1106.42     41.35 o 
   4   6   3     1501.51     1551.21     61.45 o 
   5   6   3      117.96       87.50     26.89 o 
   6   6   3      272.01      281.13     55.78 o 
   7   6   3      309.64      347.08     57.30 o 
   8   6   3       19.78       20.18     39.50 o 
   9   6   3      200.71      122.06     48.55 o 
  10   6   3        8.02      109.78     54.52 o 
  11   6   3      706.19      577.80     85.42 o 
  12   6   3       12.35       44.61     60.23 o 
   1   7   3     1089.29     1007.67     47.57 o 
   2   7   3      116.54      107.30     21.22 o 
   3   7   3      113.43      103.95     21.57 o 
   4   7   3      950.57      974.05     48.89 o 
   5   7   3       24.85      -11.97     30.36 o 
   6   7   3      226.06      220.11     44.65 o 
   7   7   3      977.49      982.51     86.15 o 
   8   7   3      240.30      229.66     55.43 o 
   9   7   3      214.29      240.23     62.54 o 
  10   7   3       17.40        8.98     47.86 o 
  11   7   3       22.80       19.06     54.34 o 
   0   8   3      129.75      117.09     33.48 o 
   1   8   3      362.02      337.79     30.30 o 
   2   8   3     1474.54     1453.73     50.68 o 
   3   8   3        1.37       -3.64     20.09 o 
   4   8   3      424.84      369.19     46.62 o 
   5   8   3      726.94      873.53     66.39 o 
   6   8   3      103.89      142.13     47.21 o 
   7   8   3     2874.46     2794.35    127.63 o 
   8   8   3      103.59       91.63     50.57 o 
   9   8   3      124.99      107.82     54.77 o 
  10   8   3      174.78      186.51     75.67 o 
  11   8   3        3.99       54.17     59.91 o 
   1   9   3      169.93      184.17     27.13 o 
   2   9   3      577.30      601.51     39.49 o 
   3   9   3      106.96       81.95     31.04 o 
   4   9   3     1581.68     1860.99     96.10 o 
   5   9   3        4.26      -14.88     37.11 o 
   6   9   3      101.82      136.39     50.50 o 
   7   9   3     1633.80     1570.53    114.74 o 
   8   9   3     1298.26     1210.04    104.13 o 
   9   9   3     1093.94     1166.18    109.29 o 
   0  10   3      731.73      669.88     56.13 o 
   1  10   3     1666.58     1657.37     58.15 o 
   2  10   3      705.65      631.97     49.23 o 
   3  10   3      735.74      728.71     57.20 o 
   4  10   3     1680.88     1743.34     99.30 o 
   5  10   3        8.12       10.31     43.93 o 
   6  10   3        2.91       -3.85     45.42 o 
   7  10   3     1121.76     1116.20    138.84 o 
   8  10   3      780.54      857.63     95.53 o 
   1  11   3        0.51       30.71     26.43 o 
   2  11   3       58.31       81.00     34.92 o 
   3  11   3       43.44       96.66     42.20 o 
   4  11   3      504.40      360.76     58.50 o 
   5  11   3       92.12       86.89     43.67 o 
   6  11   3      129.49      206.87     61.03 o 
   0  12   3      135.14      150.41     66.25 o 
   1  12   3       80.92      120.87     32.67 o 
   2  12   3       30.26       48.12     35.43 o 
   3  12   3     1960.38     1871.61    108.69 o 
   0   0   4     6856.25     6252.39    166.63 o 
   1   0   4     3259.53     3086.97     74.87 o 
   2   0   4      133.25      126.75     20.63 o 
   3   0   4      760.58      786.92     41.48 o 
   4   0   4      115.09      137.30     27.05 o 
   5   0   4      334.22      375.40     35.19 o 
   6   0   4     9069.93     9363.39    206.08 o 
   7   0   4    18630.44    18965.91    273.27 o 
   8   0   4      783.59      898.55     63.03 o 
   9   0   4       39.08       61.96     53.86 o 
  10   0   4     8198.21     8736.14    186.53 o 
  11   0   4     1470.78     1436.74    110.99 o 
  12   0   4      482.11      315.37     77.59 o 
  13   0   4      674.97      733.14    100.48 o 
  14   0   4     1012.31      842.71    114.64 o 
   1   1   4     6522.69     6085.09     93.52 o 
   2   1   4     8743.87     8215.88    197.78 o 
   3   1   4     5843.73     5545.18     77.97 o 
   4   1   4    11835.88    11567.54    124.16 o 
   5   1   4     9524.32     9223.33    111.47 o 
   6   1   4      368.09      349.00     27.83 o 
   7   1   4     4296.80     4361.46     78.39 o 
   8   1   4       29.41       24.79     20.31 o 
   9   1   4     2803.43     2709.94     68.30 o 
  10   1   4     4732.18     4739.25     94.39 o 
  11   1   4       48.87       -0.75     31.03 o 
  12   1   4        0.71      -29.17     34.50 o 
  13   1   4      409.47      386.64     61.07 o 
  14   1   4      177.29      149.39     67.72 o 
   0   2   4     5904.72     6080.62    107.11 o 
   1   2   4    21579.91    21226.88    225.17 o 
   2   2   4     1604.26     1604.83     73.84 o 
   3   2   4      228.70      180.22     27.58 o 
   4   2   4        6.15       21.44     16.76 o 
   5   2   4     1469.58     1613.43     38.41 o 
   6   2   4       12.78        1.41     20.86 o 
   7   2   4      502.80      610.30     33.87 o 
   8   2   4        2.09      -16.92     18.28 o 
   9   2   4      296.26      393.30     34.85 o 
  10   2   4     2815.27     2913.91     83.50 o 
  11   2   4      310.81      404.99     47.46 o 
  12   2   4      199.69      140.99     43.56 o 
  13   2   4       27.94      -16.30     50.98 o 
  14   2   4      732.95      826.33    101.99 o 
   1   3   4     3232.08     3174.45     60.21 o 
   2   3   4       56.08       74.09     17.25 o 
   3   3   4      655.73      698.64     41.25 o 
   4   3   4     1510.22     1657.09     65.05 o 
   5   3   4      537.33      559.49     34.57 o 
   6   3   4     1289.52     1346.36     38.59 o 
   7   3   4      133.82      123.06     20.85 o 
   8   3   4       53.95       26.16     18.35 o 
   9   3   4     2507.14     2629.58     75.79 o 
  10   3   4      271.00      224.99     37.96 o 
  11   3   4     1537.42     1681.80     75.22 o 
  12   3   4      221.73      157.53     48.57 o 
  13   3   4        3.05       47.98     49.86 o 
  14   3   4        5.87      -91.18     51.54 o 
   0   4   4     3388.45     3530.31     89.63 o 
   1   4   4        0.93       -5.22     13.18 o 
   2   4   4      731.67      853.37     60.35 o 
   3   4   4      229.37      187.71     21.48 o 
   4   4   4       86.26       94.90     26.54 o 
   5   4   4     4591.59     4425.27    131.70 o 
   6   4   4       91.08      116.26     35.09 o 
   7   4   4      454.16      503.05     48.35 o 
   8   4   4      291.22      312.47     36.82 o 
   9   4   4      720.04      664.57     48.80 o 
  10   4   4      299.03      319.24     41.49 o 
  11   4   4        4.25        9.42     41.96 o 
  12   4   4        2.85       24.89     45.08 o 
  13   4   4       33.90       59.56     49.38 o 
   1   5   4     1342.13     1365.75     42.12 o 
   2   5   4     4741.99     5155.02     94.71 o 
   3   5   4       59.68       91.02     17.63 o 
   4   5   4     1522.18     1411.79     81.93 o 
   5   5   4       18.19       15.27     24.79 o 
   6   5   4      710.32      817.12     73.73 o 
   7   5   4       62.73       47.77     30.70 o 
   8   5   4      474.27      477.54     69.83 o 
   9   5   4      222.89      304.49     49.51 o 
  10   5   4      366.45      421.52     69.52 o 
  11   5   4       88.28      111.59     58.59 o 
  12   5   4      386.29      338.72     74.40 o 
  13   5   4       36.63       85.22     64.98 o 
   0   6   4     3680.73     3577.20     93.27 o 
   1   6   4      931.99     1083.05     60.05 o 
   2   6   4       50.32       52.70     17.13 o 
   3   6   4      559.96      541.06     37.21 o 
   4   6   4     2975.84     2895.11     72.27 o 
   5   6   4        4.61       18.62     23.48 o 
   6   6   4       22.25       12.20     25.43 o 
   7   6   4     6688.69     6649.79    145.42 o 
   8   6   4      312.12      284.69     48.01 o 
   9   6   4      135.41       43.77     46.36 o 
  10   6   4      146.05      102.90     75.47 o 
  11   6   4        3.40      -10.14     75.73 o 
  12   6   4      222.50      102.47     78.88 o 
   1   7   4     3870.05     3866.79     78.24 o 
   2   7   4     2244.19     2100.52     51.73 o 
   3   7   4      732.92      790.17     48.69 o 
   4   7   4       29.76       13.19     30.00 o 
   5   7   4      713.92      690.48     59.14 o 
   6   7   4      214.72      186.43     43.49 o 
   7   7   4      511.72      464.11     55.80 o 
   8   7   4      109.70       78.12     46.49 o 
   9   7   4      908.26     1106.85     98.52 o 
  10   7   4        5.99       -6.11     51.18 o 
  11   7   4      534.58      458.41     82.12 o 
   0   8   4     6233.48     5892.23    155.33 o 
   1   8   4     1122.94     1156.81     54.31 o 
   2   8   4        3.50        1.95     17.63 o 
   3   8   4       77.17       73.20     22.10 o 
   4   8   4     1277.89     1276.40     75.27 o 
   5   8   4      161.55      110.35     38.40 o 
   6   8   4      650.72      602.21     67.66 o 
   7   8   4      124.54      261.25     58.04 o 
   8   8   4      312.05      229.56     59.52 o 
   9   8   4       22.13       75.80     52.07 o 
  10   8   4      245.01      272.24     68.38 o 
  11   8   4      236.61      328.61     74.18 o 
   1   9   4      368.28      343.33     31.02 o 
   2   9   4     1991.43     1866.99     58.30 o 
   3   9   4       36.06       10.16     36.02 o 
   4   9   4     1566.17     1548.25     75.90 o 
   5   9   4     1561.46     1589.44     88.86 o 
   6   9   4       83.78       84.82     47.42 o 
   7   9   4      289.76      243.16     60.86 o 
   8   9   4      662.09      699.88     86.64 o 
   9   9   4       17.51       20.02     50.12 o 
   0  10   4      129.12      175.65     36.78 o 
   1  10   4       61.70       72.43     24.23 o 
   2  10   4      781.00      729.62     61.17 o 
   3  10   4      124.95      118.15     33.34 o 
   4  10   4      311.70      348.49     46.24 o 
   5  10   4      634.15      600.09     66.32 o 
   6  10   4      161.78      194.96     70.57 o 
   7  10   4      783.84      898.46     95.62 o 
   8  10   4       87.12      183.96     62.68 o 
   1  11   4       29.60       71.56     30.00 o 
   2  11   4      146.96      227.30     41.29 o 
   3  11   4      295.11      336.08     45.66 o 
   4  11   4      209.13      174.46     49.49 o 
   5  11   4      627.34      719.66     74.03 o 
   6  11   4      133.41      132.68     48.13 o 
   0  12   4      909.74     1057.96    120.34 o 
   1  12   4      797.22      760.61     75.05 o 
   2  12   4      737.63      845.10     67.13 o 
   3  12   4        6.64       54.91     43.18 o 
   1   1   5      231.88      288.24     26.17 o 
   2   1   5    15168.34    14498.12    139.79 o 
   3   1   5      622.56      606.29     23.39 o 
   4   1   5     3376.33     3228.13     53.59 o 
   5   1   5     1561.87     1685.63     40.27 o 
   6   1   5      862.15     1052.37     41.93 o 
   7   1   5      116.99      132.50     22.62 o 
   8   1   5     1320.88     1332.07     49.58 o 
   9   1   5        0.36       21.47     22.82 o 
  10   1   5      232.91      233.87     33.92 o 
  11   1   5       46.68       42.75     34.01 o 
  12   1   5      783.58      824.37     62.46 o 
  13   1   5        0.78      -58.45     42.96 o 
  14   1   5      316.21      169.39     70.58 o 
   0   2   5    35648.57    33516.93    528.67 o 
   1   2   5   126534.72   123019.91   1170.56 o 
   2   2   5       90.74       85.39     17.88 o 
   3   2   5       26.78        4.49     28.29 o 
   4   2   5      328.67      436.77     30.92 o 
   5   2   5        0.33       -6.75     13.84 o 
   6   2   5     1035.80     1251.58     39.52 o 
   7   2   5      319.07      319.40     27.89 o 
   8   2   5      869.97      773.94     47.62 o 
   9   2   5      623.25      569.44     46.05 o 
  10   2   5       28.22       32.47     32.31 o 
  11   2   5      528.72      596.54     53.42 o 
  12   2   5      266.51      251.84     44.87 o 
  13   2   5      113.63       94.87     52.96 o 
  14   2   5     1379.56     1305.95    118.87 o 
   1   3   5     6361.01     5921.33     93.32 o 
   2   3   5     2001.41     1967.36     78.08 o 
   3   3   5     3812.12     3861.33     89.35 o 
   4   3   5      277.70      353.16     34.68 o 
   5   3   5      859.86      781.88     42.14 o 
   6   3   5     3443.14     3355.36     71.07 o 
   7   3   5      757.20      817.58     41.16 o 
   8   3   5     1039.60     1056.02     56.23 o 
   9   3   5     1146.75     1400.99     63.43 o 
  10   3   5      875.42      983.42     59.26 o 
  11   3   5       19.88        9.73     31.92 o 
  12   3   5      701.73      792.83     78.63 o 
  13   3   5      619.22      702.78     79.77 o 
   0   4   5    25017.04    25289.55    318.29 o 
   1   4   5       70.56        6.86     13.29 o 
   2   4   5      105.29      115.94     20.30 o 
   3   4   5      596.41      526.68     33.35 o 
   4   4   5     1736.02     1581.92     60.56 o 
   5   4   5     1189.10     1230.93     87.83 o 
   6   4   5      583.15      662.28     58.44 o 
   7   4   5      494.35      335.72     68.11 o 
   8   4   5     1097.77     1129.09     56.72 o 
   9   4   5      101.65       99.20     30.75 o 
  10   4   5      219.06      242.90     42.30 o 
  11   4   5     1441.20     1500.29     98.22 o 
  12   4   5      172.94      261.30     59.20 o 
  13   4   5      431.55      464.40     69.81 o 
   1   5   5      803.97      921.61     38.85 o 
   2   5   5     4572.87     4768.39     83.89 o 
   3   5   5      437.01      527.12     29.38 o 
   4   5   5       19.64       23.46     22.30 o 
   5   5   5     4430.78     4471.82    126.69 o 
   6   5   5      102.44       61.82     40.52 o 
   7   5   5       22.56       14.70     28.66 o 
   8   5   5      160.27      145.22     41.91 o 
   9   5   5      975.92      956.64     71.11 o 
  10   5   5       42.27       68.65     50.83 o 
  11   5   5      138.01      123.17     54.91 o 
  12   5   5       81.71      117.20     61.55 o 
  13   5   5       72.45       77.59     64.23 o 
   0   6   5       56.72       75.81     26.31 o 
   1   6   5      241.95      318.27     31.03 o 
   2   6   5      141.26      133.47     30.79 o 
   3   6   5     1095.27     1058.91     48.26 o 
   4   6   5      478.40      483.42     38.28 o 
   5   6   5       71.63       26.13     24.59 o 
   6   6   5      789.10      819.18     68.99 o 
   7   6   5     2186.76     2325.78     93.51 o 
   8   6   5     1842.44     1788.43     90.73 o 
   9   6   5       34.71       36.64     45.35 o 
  10   6   5      121.80       93.02     54.73 o 
  11   6   5      843.23     1052.09    102.36 o 
  12   6   5       64.12       22.94     54.55 o 
   1   7   5       20.96       38.95     18.77 o 
   2   7   5      179.13      190.66     24.67 o 
   3   7   5      614.53      570.38     36.95 o 
   4   7   5       12.48      -34.09     27.82 o 
   5   7   5      173.60      107.85     37.20 o 
   6   7   5     4702.98     4453.23    120.97 o 
   7   7   5      534.05      593.50     60.19 o 
   8   7   5      118.59       84.49     47.58 o 
   9   7   5      268.96      229.05     61.87 o 
  10   7   5      130.89       88.22     73.38 o 
  11   7   5        0.09       76.04     88.95 o 
   0   8   5      598.71      737.67     59.34 o 
   1   8   5      618.64      635.49     39.08 o 
   2   8   5     1611.34     1634.84     57.49 o 
   3   8   5      608.70      545.22     50.76 o 
   4   8   5       17.86       48.96     30.03 o 
   5   8   5      213.02      205.42     52.48 o 
   6   8   5        2.86       17.16     35.73 o 
   7   8   5      452.20      497.00     68.93 o 
   8   8   5       20.91       48.15     49.72 o 
   9   8   5      338.63      275.76     67.40 o 
  10   8   5      119.13      153.99     61.61 o 
   1   9   5      440.36      426.12     33.65 o 
   2   9   5       13.61       -1.89     23.84 o 
   3   9   5     2141.73     2094.41     86.25 o 
   4   9   5      280.30      263.41     40.43 o 
   5   9   5      218.56      158.91     38.37 o 
   6   9   5     2207.39     2439.60    132.13 o 
   7   9   5      124.01       91.69     49.51 o 
   8   9   5      201.41      212.64     64.05 o 
   9   9   5      514.99      593.98     82.71 o 
   0  10   5      837.21      880.09     72.76 o 
   1  10   5     1473.98     1487.69     67.45 o 
   2  10   5       42.46       50.74     37.16 o 
   3  10   5       97.17      158.03     44.90 o 
   4  10   5      937.84      938.42     66.09 o 
   5  10   5      330.57      322.25     54.59 o 
   6  10   5        1.28      -15.26     38.91 o 
   7  10   5     2658.58     2556.07    179.89 o 
   8  10   5      662.73      718.10     88.50 o 
   1  11   5        0.34       41.40     31.48 o 
   2  11   5      454.10      475.23     57.46 o 
   3  11   5        1.02       27.63     33.49 o 
   4  11   5     1477.43     1435.46     96.11 o 
   5  11   5     2412.94     2371.59    119.63 o 
   6  11   5      397.51      450.03     84.61 o 
   0  12   5      903.33      841.00    108.58 o 
   1  12   5      257.40      313.62     64.64 o 
   2  12   5      413.66      443.92     56.49 o 
   0   0   6    35000.70    32557.87    722.63 o 
   1   0   6    19346.10    18344.92    259.32 o 
   2   0   6       78.31       21.18     31.88 o 
   3   0   6     7009.30     6590.17     93.82 o 
   4   0   6       65.95       56.30     22.11 o 
   5   0   6      827.50      714.70     48.36 o 
   6   0   6     6678.16     6915.15    131.26 o 
   7   0   6     1301.60     1232.13     62.32 o 
   8   0   6      716.11      779.43     59.52 o 
   9   0   6     2684.93     2634.30     95.49 o 
  10   0   6      340.61      320.97     52.51 o 
  11   0   6      390.07      283.04     54.63 o 
  12   0   6        4.18       12.50     70.96 o 
  13   0   6      479.38      519.50    128.40 o 
  14   0   6      127.58       50.33     68.49 o 
   1   1   6    20870.77    19233.31    311.59 o 
   2   1   6     1765.34     1714.09     37.74 o 
   3   1   6      542.01      573.81     32.02 o 
   4   1   6     3009.68     2654.06     44.67 o 
   5   1   6     1058.85     1053.92     34.63 o 
   6   1   6      146.32       98.02     18.81 o 
   7   1   6      154.75      155.76     27.14 o 
   8   1   6      360.54      364.10     35.00 o 
   9   1   6     1884.41     1798.65     57.95 o 
  10   1   6        0.80      -16.94     29.08 o 
  11   1   6     1115.65     1142.24     65.78 o 
  12   1   6     1152.93     1236.31     72.95 o 
  13   1   6      338.30      341.42     65.30 o 
  14   1   6        2.98      -30.74     50.41 o 
   1   2   6    99667.05    95383.35    931.19 o 
   2   2   6      853.90      873.25     29.74 o 
   3   2   6     1102.18     1176.81     63.99 o 
   4   2   6      723.19      724.29     37.21 o 
   5   2   6     6129.06     6067.22     91.41 o 
   6   2   6     1448.34     1662.59     42.43 o 
   7   2   6      274.42      220.75     24.50 o 
   8   2   6      346.61      420.92     32.73 o 
   9   2   6      909.71      952.95     55.59 o 
  10   2   6       32.66       21.03     30.07 o 
  11   2   6      130.66       95.13     35.95 o 
  12   2   6      418.16      408.41     50.22 o 
  13   2   6      109.58      122.17     47.89 o 
  14   2   6      121.48      151.05     74.23 o 
   1   3   6        2.87       -1.78      9.54 o 
   2   3   6     1689.15     1583.66     62.48 o 
   3   3   6      551.88      545.76     44.95 o 
   4   3   6    13169.78    13537.03    188.75 o 
   5   3   6      471.27      512.91     35.69 o 
   6   3   6     1052.46     1103.50     47.99 o 
   7   3   6       95.28       85.65     33.80 o 
   8   3   6      110.17      106.38     28.41 o 
   9   3   6        9.26       -9.86     27.48 o 
  10   3   6       78.42       64.40     32.22 o 
  11   3   6       73.83       65.58     36.21 o 
  12   3   6        0.55        5.82     38.17 o 
  13   3   6      318.97      302.02     67.84 o 
   0   4   6     9569.79     9936.52    218.79 o 
   1   4   6     1361.09     1469.99     41.68 o 
   2   4   6       46.62       38.18     16.07 o 
   3   4   6     3133.39     3227.27     77.54 o 
   4   4   6      556.07      560.98     46.31 o 
   5   4   6       14.73      -23.23     23.27 o 
   6   4   6     1017.50     1094.15     72.81 o 
   7   4   6     1489.34     1586.86    117.80 o 
   8   4   6     1697.45     1751.65     67.08 o 
   9   4   6     1894.79     1923.93     83.25 o 
  10   4   6      533.67      484.53     52.25 o 
  11   4   6     1270.28     1175.73     74.13 o 
  12   4   6      233.33      215.23     56.58 o 
  13   4   6       84.77       82.13     52.35 o 
   1   5   6      465.74      495.42     27.94 o 
   2   5   6     2836.79     2836.72     63.52 o 
   3   5   6     1174.03     1156.89     41.07 o 
   4   5   6       17.03       20.98     24.89 o 
   5   5   6      632.56      595.80     51.64 o 
   6   5   6     2504.70     2287.51     94.18 o 
   7   5   6      605.42      551.15     63.53 o 
   8   5   6        1.31      -34.71     31.45 o 
   9   5   6     1621.80     1601.88     87.24 o 
  10   5   6       50.61       20.62     40.79 o 
  11   5   6      576.78      437.20     74.08 o 
  12   5   6     1524.95     1430.62    116.70 o 
  13   5   6      341.45      337.08     79.55 o 
   0   6   6        1.21       20.42     26.17 o 
   1   6   6     1233.74     1236.96     48.03 o 
   2   6   6       87.26       71.80     21.10 o 
   3   6   6      124.75      104.38     19.58 o 
   4   6   6      537.85      489.83     36.06 o 
   5   6   6      933.65     1004.33     85.13 o 
   6   6   6       16.12      -43.51     29.44 o 
   7   6   6     6091.17     5610.91    148.92 o 
   8   6   6       90.87       70.30     40.20 o 
   9   6   6      543.93      467.89     59.38 o 
  10   6   6      135.95       60.15     52.01 o 
  11   6   6      569.44      630.48     86.16 o 
  12   6   6        1.87      -37.91     53.18 o 
   1   7   6     2327.28     2243.86     56.32 o 
   2   7   6     1951.29     1922.37     60.88 o 
   3   7   6      519.69      496.80     33.16 o 
   4   7   6        7.02      -43.16     22.48 o 
   5   7   6     1346.95     1399.37     80.67 o 
   6   7   6     2315.76     2314.17     94.98 o 
   7   7   6      640.76      694.51     65.55 o 
   8   7   6       21.70      -16.00     39.21 o 
   9   7   6      991.25     1023.63     96.64 o 
  10   7   6      304.09      231.91    112.42 o 
  11   7   6        4.75      -18.64     55.29 o 
   0   8   6      163.71      161.81     37.16 o 
   1   8   6      218.94      213.14     27.07 o 
   2   8   6     1084.53     1084.65     45.94 o 
   3   8   6      272.04      286.34     42.41 o 
   4   8   6      944.36      955.56     62.59 o 
   5   8   6      192.10      182.12     40.22 o 
   6   8   6       26.46       -3.57     36.67 o 
   7   8   6     3846.86     3813.14    158.06 o 
   8   8   6       90.50       60.68     50.99 o 
   9   8   6        9.64      -52.18     46.53 o 
  10   8   6      986.75     1082.88    119.93 o 
   1   9   6      162.01      139.40     27.98 o 
   2   9   6      320.14      320.35     45.70 o 
   3   9   6     1698.59     1742.00     82.29 o 
   4   9   6       95.70      115.58     36.23 o 
   5   9   6       10.21        3.19     32.69 o 
   6   9   6      291.95      301.09     47.58 o 
   7   9   6      259.16      225.76     58.40 o 
   8   9   6       84.28       87.09     52.81 o 
   9   9   6      136.64      178.35     63.48 o 
   0  10   6        1.68      -13.20     33.44 o 
   1  10   6      896.95      840.44     63.69 o 
   2  10   6       55.59       67.54     34.58 o 
   3  10   6      571.35      500.40     51.43 o 
   4  10   6      705.81      722.13     60.63 o 
   5  10   6      382.73      418.61     58.94 o 
   6  10   6       79.66      113.66     46.61 o 
   7  10   6      620.01      643.62     84.20 o 
   8  10   6      145.79      181.08     52.73 o 
   1  11   6      391.46      421.07     67.03 o 
   2  11   6      240.76      248.03     45.16 o 
   3  11   6        0.70       49.38     43.16 o 
   4  11   6      512.34      451.74     61.09 o 
   5  11   6        0.26        4.90     42.09 o 
   6  11   6       35.67       30.92     44.31 o 
   0  12   6       15.34       20.09     77.71 o 
   1  12   6        0.20       58.15     65.89 o 
   2  12   6       14.07       94.23     41.94 o 
   1   1   7       14.25       -6.49     16.05 o 
   2   1   7     3048.60     2836.03     49.63 o 
   3   1   7     4531.02     4182.94     66.26 o 
   4   1   7     1089.72     1110.87     27.76 o 
   5   1   7     1310.46     1365.23     33.53 o 
   6   1   7     1711.93     1636.77     43.70 o 
   7   1   7       30.17       29.02     17.93 o 
   8   1   7     1149.35     1166.31     60.63 o 
   9   1   7      941.97      926.75     48.25 o 
  10   1   7      687.99      782.38     55.14 o 
  11   1   7      453.83      504.50     50.81 o 
  12   1   7      509.57      500.43     59.53 o 
  13   1   7      319.03      339.44     67.01 o 
  14   1   7        9.34      -16.52     50.23 o 
   0   2   7      232.01      211.88     41.12 o 
   1   2   7    21075.27    20950.77    230.11 o 
   2   2   7      148.98      127.76     23.30 o 
   3   2   7      269.62      372.13     24.31 o 
   4   2   7     7285.94     6956.45    107.45 o 
   5   2   7     5249.93     5603.70     88.23 o 
   6   2   7       14.33       -4.75     11.43 o 
   7   2   7     1100.34     1118.29     44.55 o 
   8   2   7     1705.21     1599.13     51.92 o 
   9   2   7      483.88      494.41     44.80 o 
  10   2   7       42.20       35.05     37.32 o 
  11   2   7      814.82      713.59     56.44 o 
  12   2   7       86.84       36.30     38.76 o 
  13   2   7      142.94      157.43     56.07 o 
  14   2   7       73.46       69.59     69.06 o 
   1   3   7     1031.47     1245.67     82.87 o 
   2   3   7      116.26      151.61     18.31 o 
   3   3   7      339.13      355.33     33.90 o 
   4   3   7      289.23      273.01     46.05 o 
   5   3   7     6356.26     5932.05    159.44 o 
   6   3   7      522.67      516.31     36.35 o 
   7   3   7       64.61       50.55     24.97 o 
   8   3   7       77.54       47.85     27.49 o 
   9   3   7     6406.15     6483.09    118.88 o 
  10   3   7      463.38      458.62     48.36 o 
  11   3   7     1655.86     1610.81     84.19 o 
  12   3   7      157.63      155.82     48.04 o 
  13   3   7     1683.19     1830.97    112.96 o 
   0   4   7    11445.56    12614.11    185.63 o 
   1   4   7      674.26      632.39     43.53 o 
   2   4   7     1013.59     1231.22     44.11 o 
   3   4   7     2030.50     1997.68     64.55 o 
   4   4   7      485.10      434.54     40.53 o 
   5   4   7      151.37      173.44     33.98 o 
   6   4   7     4376.99     4501.42    124.00 o 
   7   4   7     1748.10     1769.94     86.96 o 
   8   4   7     2404.50     2401.48     89.45 o 
   9   4   7     5187.77     4902.25    117.04 o 
  10   4   7     1256.38     1264.15     74.88 o 
  11   4   7       60.13       37.65     36.91 o 
  12   4   7       88.26       44.46     48.76 o 
  13   4   7      183.40       94.87     53.83 o 
   1   5   7     7648.87     7648.29    103.41 o 
   2   5   7      114.83      102.99     18.96 o 
   3   5   7      272.91      302.58     28.16 o 
   4   5   7     1167.48     1288.56     66.02 o 
   5   5   7     2365.29     2399.67    104.99 o 
   6   5   7      206.13      249.14     43.03 o 
   7   5   7      456.90      487.98     55.48 o 
   8   5   7     3251.66     3169.76    103.66 o 
   9   5   7      365.53      381.90     57.88 o 
  10   5   7      217.98      139.72     49.86 o 
  11   5   7      184.06      115.05     56.61 o 
  12   5   7        1.52      109.62     62.76 o 
   0   6   7      547.06      518.45     45.54 o 
   1   6   7      719.02      810.48     44.65 o 
   2   6   7       41.95       24.03     17.93 o 
   3   6   7      473.20      509.55     33.19 o 
   4   6   7        5.35       -9.48     20.00 o 
   5   6   7       27.56       59.52     31.38 o 
   6   6   7      357.13      395.86     51.97 o 
   7   6   7      441.17      522.23     56.85 o 
   8   6   7      282.73      226.71     46.55 o 
   9   6   7       10.94       42.71     48.70 o 
  10   6   7        3.40       97.52     52.11 o 
  11   6   7       20.69       39.44     54.14 o 
  12   6   7      242.44      429.92     81.27 o 
   1   7   7      141.55      114.40     22.60 o 
   2   7   7      104.75      115.64     23.18 o 
   3   7   7      138.28      110.07     25.05 o 
   4   7   7     2706.44     2687.58    118.52 o 
   5   7   7      365.72      303.41     41.55 o 
   6   7   7        2.02       53.30     33.87 o 
   7   7   7      509.02      520.85     64.73 o 
   8   7   7       70.00       82.28     43.85 o 
   9   7   7        6.91       36.95     49.35 o 
  10   7   7       21.87       93.57     54.74 o 
  11   7   7       23.46       41.07     57.75 o 
   0   8   7      182.46      191.04     38.70 o 
   1   8   7       10.20       -3.57     19.52 o 
   2   8   7      570.96      660.33     63.27 o 
   3   8   7      419.13      415.88     48.28 o 
   4   8   7       13.02       19.60     30.24 o 
   5   8   7        2.08       32.21     30.11 o 
   6   8   7      771.62      720.01     59.52 o 
   7   8   7        0.98       63.64     39.96 o 
   8   8   7      972.91     1002.41     99.07 o 
   9   8   7       93.12       12.67     50.80 o 
  10   8   7        8.02      -25.59     47.25 o 
   1   9   7     1249.29     1337.18     62.30 o 
   2   9   7       14.44       13.38     29.83 o 
   3   9   7     4767.98     4740.71    124.22 o 
   4   9   7      153.21      122.26     36.95 o 
   5   9   7       12.42       27.83     34.22 o 
   6   9   7      948.69      913.79     67.87 o 
   7   9   7      413.43      526.92     66.24 o 
   8   9   7        5.97       11.46     57.21 o 
   9   9   7       56.85      124.19     61.83 o 
   0  10   7      555.17      615.23     72.78 o 
   1  10   7      367.46      378.12     48.18 o 
   2  10   7       10.15       27.65     33.51 o 
   3  10   7        2.90      -13.98     32.95 o 
   4  10   7       19.59       67.06     40.05 o 
   5  10   7      120.30      171.61     42.43 o 
   6  10   7      520.03      500.95     64.51 o 
   7  10   7      477.37      559.00     69.63 o 
   1  11   7     2132.66     2309.61    114.80 o 
   2  11   7      227.38      239.33     56.12 o 
   3  11   7      188.37      216.45     43.12 o 
   4  11   7      853.64      869.29     68.86 o 
   5  11   7     1105.70     1229.99     92.90 o 
   0  12   7      699.49      677.05    103.61 o 
   1  12   7       80.04      119.12     50.80 o 
   0   0   8     4430.27     3898.41    159.35 o 
   1   0   8      761.68      635.68     44.64 o 
   2   0   8     6281.00     5906.71    194.28 o 
   3   0   8    12182.35    10906.85    266.09 o 
   4   0   8     5253.04     4882.69     92.55 o 
   5   0   8    12063.27    12069.43    206.59 o 
   6   0   8      413.78      435.50     40.66 o 
   7   0   8     1556.04     1477.04     71.39 o 
   8   0   8       44.46       45.89     35.51 o 
   9   0   8      278.64      248.09     46.81 o 
  10   0   8      738.43      714.01     67.48 o 
  11   0   8     3823.27     3447.92    147.80 o 
  12   0   8     2034.21     2198.39    136.95 o 
  13   0   8      392.69      425.92     86.69 o 
  14   0   8        0.21      113.52     81.51 o 
   1   1   8     2661.81     2597.63     68.64 o 
   2   1   8      121.87       42.64     24.09 o 
   3   1   8      114.80      126.84     20.17 o 
   4   1   8      439.24      470.32     32.65 o 
   5   1   8      205.78      219.55     17.65 o 
   6   1   8     1967.19     1903.50     41.87 o 
   7   1   8      645.36      665.39     35.88 o 
   8   1   8     4266.19     4028.35     79.68 o 
   9   1   8      215.05      209.62     29.62 o 
  10   1   8     1016.31      928.85     58.78 o 
  11   1   8      171.72      133.17     37.20 o 
  12   1   8      301.62      349.85     59.76 o 
  13   1   8      143.93       65.27     49.55 o 
  14   1   8       51.58       42.64     52.86 o 
   0   2   8     9687.19     9383.26    209.85 o 
   1   2   8     1891.05     1738.98     56.42 o 
   2   2   8     1026.92     1087.69     45.62 o 
   3   2   8     5579.59     5323.75     79.58 o 
   4   2   8     1832.27     2030.34     48.39 o 
   5   2   8     2047.63     2132.79     43.22 o 
   6   2   8      190.05      230.51     17.66 o 
   7   2   8      537.58      511.70     27.09 o 
   8   2   8     1272.68     1258.56     61.32 o 
   9   2   8       38.96       34.64     28.52 o 
  10   2   8     4398.88     4357.01    100.70 o 
  11   2   8     1201.20     1163.89     72.01 o 
  12   2   8        9.93      -24.91     34.35 o 
  13   2   8      749.16      709.44     76.54 o 
   1   3   8     3052.22     3147.91     72.77 o 
   2   3   8      134.17      156.18     19.90 o 
   3   3   8     2089.70     2232.00     64.52 o 
   4   3   8      380.13      416.42     38.73 o 
   5   3   8     1221.96     1294.87     64.21 o 
   6   3   8      262.52      242.61     32.16 o 
   7   3   8       61.41       57.94     24.53 o 
   8   3   8      430.04      410.17     44.57 o 
   9   3   8      585.27      522.53     51.14 o 
  10   3   8      238.99      187.73     40.71 o 
  11   3   8        6.45      -11.59     33.08 o 
  12   3   8      167.31      155.48     43.18 o 
  13   3   8       27.11      161.13     54.19 o 
   0   4   8    12637.42    14127.17    202.70 o 
   1   4   8      386.05      397.51     26.97 o 
   2   4   8     2205.36     2439.71     56.65 o 
   3   4   8     2190.39     2229.91     51.79 o 
   4   4   8       23.97       36.30     25.52 o 
   5   4   8      265.53      213.78     31.31 o 
   6   4   8       33.38       44.62     28.16 o 
   7   4   8      332.00      293.77     53.13 o 
   8   4   8       63.11       56.03     47.46 o 
   9   4   8       46.02        5.78     34.30 o 
  10   4   8      242.49      216.06     42.84 o 
  11   4   8       77.09      109.12     38.82 o 
  12   4   8        6.01      -18.65     56.67 o 
  13   4   8        0.05       -0.86     46.89 o 
   1   5   8      667.46      705.44     35.37 o 
   2   5   8     2185.10     2212.76     53.12 o 
   3   5   8     3267.06     3198.91     68.08 o 
   4   5   8      198.74      208.04     34.45 o 
   5   5   8       80.83       59.30     26.52 o 
   6   5   8        9.05       18.40     37.97 o 
   7   5   8     1278.14     1409.09     81.74 o 
   8   5   8     2247.38     2346.88     92.31 o 
   9   5   8     1021.68     1103.13     93.49 o 
  10   5   8      249.18      216.20     49.90 o 
  11   5   8     1474.68     1346.34    111.31 o 
  12   5   8      866.95      694.91     90.81 o 
   0   6   8     3104.92     3161.70     88.87 o 
   1   6   8      729.78      699.72     48.31 o 
   2   6   8     3395.81     3218.98     86.67 o 
   3   6   8     4354.99     4236.12     99.36 o 
   4   6   8      149.89       37.43     32.96 o 
   5   6   8        1.43      -41.97     25.81 o 
   6   6   8      445.44      409.58     52.59 o 
   7   6   8     3599.00     3552.03    113.48 o 
   8   6   8      424.43      341.80     54.14 o 
   9   6   8      532.52      508.36     62.87 o 
  10   6   8      932.16      872.50    118.73 o 
  11   6   8      560.40      719.11     92.09 o 
  12   6   8      132.14      132.86     65.85 o 
   1   7   8      436.35      428.44     34.13 o 
   2   7   8     1174.65     1190.41     66.97 o 
   3   7   8      286.04      273.38     39.92 o 
   4   7   8      126.07       94.24     34.50 o 
   5   7   8      495.06      444.22     47.81 o 
   6   7   8      289.09      259.78     42.35 o 
   7   7   8       24.71       50.18     39.92 o 
   8   7   8     1391.11     1501.92     93.75 o 
   9   7   8      649.16      693.56     96.68 o 
  10   7   8      695.31      601.08     83.08 o 
  11   7   8       58.19       23.51     53.72 o 
   0   8   8      755.15      632.47     57.46 o 
   1   8   8       34.82       32.38     25.48 o 
   2   8   8        0.36        0.59     27.14 o 
   3   8   8     4978.87     4740.02    121.33 o 
   4   8   8      476.44      530.05     56.07 o 
   5   8   8      345.05      414.00     47.50 o 
   6   8   8      441.83      422.56     51.26 o 
   7   8   8      587.28      586.34     59.02 o 
   8   8   8       34.74       32.73     49.56 o 
   9   8   8      201.70      119.73     59.25 o 
  10   8   8      120.79       85.06     60.11 o 
   1   9   8        0.86       51.70     32.21 o 
   2   9   8     3655.21     3736.07    107.97 o 
   3   9   8       19.98       44.20     33.89 o 
   4   9   8      244.67      230.40     42.44 o 
   5   9   8       23.81        4.77     30.36 o 
   6   9   8       55.47       68.32     35.67 o 
   7   9   8       12.59       23.97     39.80 o 
   8   9   8      101.32      171.73     51.74 o 
   9   9   8       45.52       77.28     51.24 o 
   0  10   8        0.05       34.82     55.48 o 
   1  10   8      240.70      162.28     43.70 o 
   2  10   8       13.65       27.17     34.94 o 
   3  10   8      769.23      696.28     63.45 o 
   4  10   8      148.43      187.60     42.36 o 
   5  10   8       43.37       84.58     39.34 o 
   6  10   8      395.03      357.31     58.07 o 
   7  10   8      374.20      395.32     63.18 o 
   1  11   8       69.71      122.28     53.17 o 
   2  11   8        9.80       46.95     41.35 o 
   3  11   8        5.78       73.85     52.29 o 
   4  11   8      121.31      103.16     41.85 o 
   5  11   8       54.98       58.01     47.92 o 
   1   1   9       80.96       57.29     18.18 o 
   2   1   9       58.71       47.35     33.06 o 
   3   1   9       83.36       55.40     14.56 o 
   4   1   9      106.23       93.48     22.55 o 
   5   1   9     1258.22     1180.57     32.45 o 
   6   1   9     4756.58     4581.94     64.41 o 
   7   1   9      120.13      119.56     18.72 o 
   8   1   9      276.34      306.40     27.01 o 
   9   1   9     3783.48     3649.66     87.20 o 
  10   1   9     1750.47     1707.93     72.37 o 
  11   1   9     1103.35      993.71     63.39 o 
  12   1   9      250.22      196.57     51.10 o 
  13   1   9       37.68       -9.19     46.61 o 
   0   2   9        2.40      -10.69     18.84 o 
   1   2   9      753.65      565.66    204.99 o 
   2   2   9        6.08       10.18     18.96 o 
   3   2   9     2495.20     2591.82     54.89 o 
   4   2   9      657.26      590.95     33.17 o 
   5   2   9     1305.94     1432.47     37.62 o 
   6   2   9     2782.97     2655.93     49.39 o 
   7   2   9      145.34      202.93     19.18 o 
   8   2   9     1808.12     1764.36     62.85 o 
   9   2   9      459.97      509.80     48.39 o 
  10   2   9       10.53        1.09     31.20 o 
  11   2   9     1257.11     1295.77     75.93 o 
  12   2   9       27.77        2.16     35.33 o 
  13   2   9       23.39      -45.92     44.82 o 
   1   3   9    32844.37    31758.87    344.80 o 
   2   3   9      250.23      292.86     27.76 o 
   3   3   9      207.03      304.34     22.67 o 
   4   3   9      624.31      773.10     48.96 o 
   5   3   9     3022.52     2910.28     74.11 o 
   6   3   9      941.82      979.26     48.89 o 
   7   3   9     1479.32     1404.82     75.33 o 
   8   3   9       97.80       32.36     30.58 o 
   9   3   9      599.33      651.05     54.49 o 
  10   3   9      140.35      141.45     39.39 o 
  11   3   9       34.85       18.35     34.14 o 
  12   3   9       51.89       99.88     40.36 o 
  13   3   9     3200.75     3606.36    173.13 o 
   0   4   9     2246.78     2536.96    104.14 o 
   1   4   9      588.23      631.51     45.99 o 
   2   4   9      413.14      406.69     29.74 o 
   3   4   9      323.01      325.56     25.83 o 
   4   4   9     1225.86     1127.42     60.36 o 
   5   4   9       12.43       24.00     25.65 o 
   6   4   9     3180.02     3252.32     95.00 o 
   7   4   9       21.15        6.25     25.78 o 
   8   4   9      763.62      827.60     65.22 o 
   9   4   9      571.62      575.31     59.51 o 
  10   4   9     2304.37     2363.74     90.11 o 
  11   4   9       98.29       67.02     38.93 o 
  12   4   9       77.49      109.90     51.31 o 
  13   4   9       57.09       66.88     52.78 o 
   1   5   9      274.97      269.57     25.08 o 
   2   5   9     2321.33     2266.17     69.34 o 
   3   5   9     1795.83     1734.47     55.51 o 
   4   5   9      651.53      593.05     49.64 o 
   5   5   9     3386.45     3302.64     88.47 o 
   6   5   9       33.51       53.41     31.14 o 
   7   5   9     1432.22     1471.50     84.99 o 
   8   5   9     2116.56     2180.64     95.47 o 
   9   5   9     1079.48     1098.44     77.37 o 
  10   5   9      228.77      282.47     51.88 o 
  11   5   9      509.07      434.25     64.36 o 
  12   5   9        0.12       36.31     59.16 o 
   0   6   9        4.95        8.33     25.49 o 
   1   6   9      491.68      478.79     34.01 o 
   2   6   9        0.64        7.16     16.61 o 
   3   6   9      288.15      361.41     55.95 o 
   4   6   9      803.24      833.59     79.12 o 
   5   6   9       48.37       81.56     31.91 o 
   6   6   9     1105.73     1064.63     67.13 o 
   7   6   9       98.74       53.07     36.27 o 
   8   6   9      159.08      151.84     46.79 o 
   9   6   9      136.29       45.23     40.22 o 
  10   6   9     1075.19      972.99     81.33 o 
  11   6   9       22.35        6.80     81.75 o 
  12   6   9       51.86       -2.82     53.71 o 
   1   7   9      274.45      266.62     29.50 o 
   2   7   9      431.73      533.49     49.95 o 
   3   7   9     1375.97     1535.97     78.66 o 
   4   7   9     1732.31     1828.60     82.02 o 
   5   7   9      714.05      619.52     53.95 o 
   6   7   9      159.63      146.30     38.31 o 
   7   7   9        4.01      -42.18     31.60 o 
   8   7   9       11.66       44.02     37.55 o 
   9   7   9        2.53      -68.68     39.30 o 
  10   7   9        1.67       27.11     52.78 o 
  11   7   9       75.58      107.26     63.59 o 
   0   8   9      698.43      673.24     58.93 o 
   1   8   9      267.67      268.49     36.05 o 
   2   8   9      762.21      836.49     62.91 o 
   3   8   9      254.43      244.97     43.50 o 
   4   8   9      500.04      549.06     56.14 o 
   5   8   9      118.57      132.59     36.76 o 
   6   8   9     1326.41     1336.15     79.27 o 
   7   8   9        1.55        2.87     33.21 o 
   8   8   9       30.81      -27.59     38.80 o 
   9   8   9        0.68       23.46     44.99 o 
  10   8   9        0.53       20.22     43.56 o 
   1   9   9     1669.31     1756.78     98.63 o 
   2   9   9       73.27       68.30     34.27 o 
   3   9   9      210.16      221.41     44.48 o 
   4   9   9       18.13       92.80     38.72 o 
   5   9   9      691.04      731.27     61.90 o 
   6   9   9       50.26        9.94     35.19 o 
   7   9   9       40.31       80.51     39.49 o 
   8   9   9       67.99       82.96     47.87 o 
   9   9   9       44.35       68.70     50.58 o 
   0  10   9     2737.48     2707.30    154.50 o 
   1  10   9      973.08      916.19     77.05 o 
   2  10   9      261.32      320.38     55.12 o 
   3  10   9      110.93      141.98     41.92 o 
   4  10   9     1134.78     1275.41     79.35 o 
   5  10   9      208.56      172.11     46.15 o 
   6  10   9      257.08      320.80     58.29 o 
   7  10   9        0.36       29.04     44.30 o 
   1  11   9     1051.92     1202.53    104.44 o 
   2  11   9        0.46       65.59     41.46 o 
   3  11   9     1301.94     1311.95     96.25 o 
   4  11   9      183.22      227.62     46.88 o 
   5  11   9      497.01      690.71     87.98 o 
   1   0  10     4240.12     4021.32    166.77 o 
   2   0  10      694.18      743.65     51.22 o 
   3   0  10       21.46       28.84     23.60 o 
   4   0  10     1669.34     1761.89     72.76 o 
   5   0  10      942.02     1038.58     42.45 o 
   6   0  10      164.45      200.94     39.51 o 
   7   0  10     1021.30      933.67     51.34 o 
   8   0  10     1049.44     1022.46     56.72 o 
   9   0  10      340.67      380.38     42.38 o 
  10   0  10      962.95     1044.09     95.46 o 
  11   0  10     4664.33     4435.80    165.38 o 
  12   0  10        9.90      -19.79     66.65 o 
  13   0  10     1102.99     1198.78    144.78 o 
   1   1  10       81.66       31.74     23.36 o 
   3   1  10      838.73      909.51     34.44 o 
   4   1  10       40.68       27.01     15.73 o 
   5   1  10     1019.45     1023.86     33.51 o 
   6   1  10     4380.70     4048.11     58.69 o 
   7   1  10       58.76       21.85     13.92 o 
   8   1  10     1176.57     1187.55     66.33 o 
   9   1  10      303.76      283.67     36.89 o 
  10   1  10      906.25      893.19     57.57 o 
  11   1  10      669.49      708.27     66.38 o 
  12   1  10        6.24       77.37     46.93 o 
  13   1  10       76.43       42.62     50.00 o 
   0   2  10     7702.21     7141.19    133.17 o 
   1   2  10      447.29      394.94     43.59 o 
   2   2  10     2571.24     2666.72     62.26 o 
   3   2  10     4567.42     4296.27     75.00 o 
   4   2  10       97.13      140.75     22.31 o 
   5   2  10      928.49      926.09     35.37 o 
   6   2  10      155.82      180.73     20.49 o 
   7   2  10      272.72      212.03     27.54 o 
   8   2  10        0.26       35.44     28.81 o 
   9   2  10       80.60       54.69     32.24 o 
  10   2  10     1194.87     1294.85     72.46 o 
  11   2  10     4284.31     4209.61    113.48 o 
  12   2  10       63.80       34.51     44.22 o 
  13   2  10      272.05      211.59     55.90 o 
   1   3  10     1050.71     1001.68     41.90 o 
   2   3  10       26.13      -13.25     18.29 o 
   3   3  10       20.61       27.72     16.59 o 
   4   3  10      365.40      395.55     39.35 o 
   5   3  10      863.74      840.62     49.28 o 
   6   3  10     2331.43     2341.09     79.03 o 
   7   3  10        5.72       -2.46     19.82 o 
   8   3  10      150.10      115.94     35.79 o 
   9   3  10        0.71      -18.38     30.27 o 
  10   3  10      328.00      273.30     45.07 o 
  11   3  10      108.74       93.63     39.80 o 
  12   3  10       92.50       72.35     51.48 o 
  13   3  10        3.54       19.33     44.82 o 
   0   4  10     9197.93     8871.56    208.20 o 
   1   4  10    12472.39    12834.09    172.32 o 
   2   4  10     6026.36     6386.51    100.04 o 
   3   4  10     1209.75     1230.35     44.94 o 
   4   4  10       10.26       39.65     27.03 o 
   5   4  10      311.27      355.27     49.94 o 
   6   4  10      577.23      561.08     46.52 o 
   7   4  10     1000.79      877.64     77.57 o 
   8   4  10     1125.56     1277.10     78.21 o 
   9   4  10      581.56      602.36     61.28 o 
  10   4  10      187.40      187.75     46.04 o 
  11   4  10        2.46       14.69     38.74 o 
  12   4  10      122.77      160.74     45.02 o 
   1   5  10      489.02      479.78     31.34 o 
   2   5  10     7794.67     7738.90    128.38 o 
   3   5  10     3006.07     3025.38     68.68 o 
   4   5  10      431.01      440.56     46.55 o 
   5   5  10       18.13       16.12     26.12 o 
   6   5  10       11.36        8.39     28.82 o 
   7   5  10      358.90      330.10     43.64 o 
   8   5  10      315.68      354.08     47.30 o 
   9   5  10       77.00       55.96     40.09 o 
  10   5  10      841.97      740.94     71.65 o 
  11   5  10      136.45      101.58     46.94 o 
  12   5  10      456.08      520.92     82.86 o 
   0   6  10      100.57      153.04     43.89 o 
   1   6  10     1386.92     1380.91     48.65 o 
   2   6  10      819.20      856.58     56.32 o 
   4   6  10      253.53      239.14     40.57 o 
   5   6  10      210.89      222.92     40.57 o 
   6   6  10       60.89       19.36     31.19 o 
   7   6  10     1200.48     1250.07     74.79 o 
   8   6  10      204.22      195.45     44.07 o 
   9   6  10      253.98      224.51     47.11 o 
  10   6  10      183.83      225.68     51.97 o 
  11   6  10      768.76      834.85     95.29 o 
   1   7  10        9.10      -14.80     22.99 o 
   2   7  10       21.69       -6.31     28.04 o 
   3   7  10      120.61       63.80     36.33 o 
   4   7  10      434.75      400.58     47.97 o 
   5   7  10       82.51       82.94     34.16 o 
   6   7  10      414.39      486.55     53.54 o 
   7   7  10        4.43       12.96     35.93 o 
   8   7  10     1509.72     1483.22     86.46 o 
   9   7  10      406.61      354.07     53.98 o 
  10   7  10       72.19       83.62     48.61 o 
  11   7  10        0.06       17.47     48.48 o 
   0   8  10      909.11      888.50     76.87 o 
   1   8  10      385.00      402.47     40.56 o 
   2   8  10      658.54      741.54     60.38 o 
   3   8  10     3806.89     3798.07    114.34 o 
   4   8  10       85.90      108.04     37.88 o 
   5   8  10      772.34      729.32     59.95 o 
   6   8  10        7.07       45.29     34.18 o 
   7   8  10      591.48      657.18     63.75 o 
   8   8  10       14.48       31.92     38.42 o 
   9   8  10      595.07      633.51     73.88 o 
  10   8  10      299.44      305.59     65.26 o 
   1   9  10       85.67       58.36     38.27 o 
   2   9  10      288.10      410.43     50.99 o 
   3   9  10     1326.17     1424.19     83.03 o 
   4   9  10       75.10       94.93     40.05 o 
   5   9  10      666.11      611.56     58.53 o 
   6   9  10      377.05      462.71     57.18 o 
   7   9  10       56.84       61.01     39.88 o 
   8   9  10      602.22      596.05     73.00 o 
   0  10  10        3.40       34.84     70.97 o 
   1  10  10      495.75      481.42     62.38 o 
   2  10  10      373.02      358.37     57.80 o 
   3  10  10       38.67       84.31     42.84 o 
   4  10  10      147.13      129.42     41.33 o 
   5  10  10      248.91      230.11     46.40 o 
   6  10  10      447.47      384.44     56.95 o 
   7  10  10     1203.33     1279.19     97.62 o 
   1  11  10        5.15       43.30     47.97 o 
   2  11  10       29.18       65.76     44.33 o 
   3  11  10       35.04      107.47     54.24 o 
   4  11  10      202.13      214.33     51.31 o 
   1   1  11     2712.12     2513.21     95.47 o 
   2   1  11     1328.64     1256.95     48.06 o 
   3   1  11        2.56      -32.18     32.58 o 
   4   1  11     3656.74     3608.36     59.36 o 
   5   1  11       60.42       71.03     15.60 o 
   6   1  11        3.70        2.08     15.17 o 
   7   1  11       17.82        3.84     13.93 o 
   8   1  11     1476.78     1405.81     62.83 o 
   9   1  11        6.17       11.45     24.81 o 
  10   1  11      396.55      386.43     48.08 o 
  11   1  11      366.21      330.79     69.42 o 
  12   1  11      249.02      182.89     70.88 o 
  13   1  11       33.45       10.09     51.87 o 
   0   2  11      150.53      257.06     54.82 o 
   1   2  11     1268.02     1320.85     47.99 o 
   2   2  11      685.84      672.99     47.80 o 
   3   2  11       75.53       91.14     25.49 o 
   4   2  11       19.00       64.80     21.40 o 
   5   2  11      389.37      371.78     25.48 o 
   6   2  11     4423.52     4323.02     74.55 o 
   7   2  11      174.71      112.23     25.89 o 
   8   2  11     1536.28     1512.67     63.23 o 
   9   2  11      441.66      430.93     41.98 o 
  10   2  11       58.80       66.56     30.06 o 
  11   2  11      555.61      485.97     48.02 o 
  12   2  11       91.90       99.33     46.84 o 
  13   2  11      413.75      441.31     66.85 o 
   1   3  11    10644.05    10242.50    156.12 o 
   2   3  11      425.10      466.11     31.89 o 
   3   3  11     2621.48     2653.05     59.90 o 
   4   3  11      342.52      357.83     26.15 o 
   5   3  11     2429.86     2325.41     75.86 o 
   6   3  11      659.98      679.41     53.76 o 
   7   3  11     1145.81     1234.02     65.26 o 
   8   3  11      762.20      788.43     52.00 o 
   9   3  11      813.06      730.82     52.64 o 
  10   3  11      783.17      750.67     55.23 o 
  11   3  11      368.64      326.33     49.46 o 
  12   3  11      372.36      299.79     51.92 o 
  13   3  11     1409.33     1287.31     95.67 o 
   0   4  11    24696.64    24034.08    428.68 o 
   1   4  11     9539.96     9324.31    138.27 o 
   2   4  11     5851.33     6068.52    118.83 o 
   3   4  11        4.65       25.72     17.55 o 
   4   4  11      608.57      518.53     47.26 o 
   5   4  11       80.51       66.33     34.87 o 
   6   4  11     3109.24     3016.81     85.44 o 
   7   4  11     2661.84     2487.69     90.68 o 
   8   4  11     1049.11     1066.41     65.37 o 
   9   4  11      760.19      696.38     56.68 o 
  10   4  11     1496.37     1383.47     78.20 o 
  11   4  11      164.61      144.14     38.29 o 
  12   4  11       46.74       95.64     52.89 o 
   1   5  11     2418.62     1354.96    120.80 o 
   2   5  11      712.85      662.83     43.83 o 
   3   5  11      656.51      720.12     39.94 o 
   4   5  11      134.28       66.04     35.79 o 
   5   5  11     6962.49     7006.98    143.81 o 
   6   5  11      113.24      111.83     33.51 o 
   7   5  11     2477.25     2245.40     82.43 o 
   8   5  11      865.99      820.22     62.33 o 
   9   5  11        4.99      -24.41     30.60 o 
  10   5  11       51.11       69.31     36.49 o 
  11   5  11       16.42        2.10     38.71 o 
  12   5  11       10.11       55.95     48.33 o 
   0   6  11      414.74      477.17     53.15 o 
   1   6  11      218.20      233.35     42.36 o 
   2   6  11       81.51       60.87     22.65 o 
   3   6  11        1.41       -8.02     31.71 o 
   4   6  11      130.98       69.73     36.39 o 
   5   6  11      958.94      989.11     69.90 o 
   6   6  11        1.09       27.47     31.16 o 
   7   6  11      433.69      480.55     52.06 o 
   8   6  11      110.38       91.38     39.27 o 
   9   6  11      545.31      477.11     56.68 o 
  10   6  11       43.91       20.27     39.18 o 
  11   6  11       49.17       19.77     47.70 o 
   1   7  11       41.84        9.38     25.31 o 
   2   7  11     1475.80     1571.18     76.16 o 
   3   7  11     1969.12     2034.52     84.94 o 
   4   7  11     4314.31     4393.06    119.57 o 
   5   7  11     1086.66     1037.65     68.81 o 
   6   7  11      854.85      835.59     64.99 o 
   7   7  11      237.28      201.90     46.17 o 
   8   7  11       23.25       32.09     38.97 o 
   9   7  11      123.66       69.54     44.61 o 
  10   7  11      520.06      482.48     69.50 o 
   0   8  11     1896.78     1797.26    117.42 o 
   1   8  11      187.07      171.03     43.29 o 
   2   8  11     1779.91     1837.15     86.71 o 
   3   8  11      445.81      477.96     54.55 o 
   4   8  11       10.94      -17.28     30.95 o 
   5   8  11       11.04        9.80     31.75 o 
   6   8  11      220.76      197.15     44.65 o 
   7   8  11        0.80       51.89     40.07 o 
   8   8  11      330.88      365.94     62.82 o 
   9   8  11      153.34       81.57     49.94 o 
   1   9  11       10.76       35.93     36.86 o 
   2   9  11      360.69      329.50     54.14 o 
   3   9  11      222.79      206.57     44.96 o 
   4   9  11      368.06      369.05     53.75 o 
   5   9  11      220.35      230.90     44.66 o 
   6   9  11      123.94       78.54     39.52 o 
   7   9  11        4.47      -48.78     35.54 o 
   8   9  11       50.89       78.27     64.29 o 
   0  10  11     1126.07     1441.58    188.48 o 
   1  10  11        3.12       38.90     45.30 o 
   2  10  11      197.65      129.59     46.57 o 
   3  10  11      196.95      177.04     50.21 o 
   4  10  11      256.08      309.09     55.34 o 
   5  10  11        1.88      -11.82     34.87 o 
   6  10  11      559.49      521.03     61.07 o 
   1  11  11      268.30      268.24     83.59 o 
   2  11  11       58.12      105.64     52.40 o 
   3  11  11       88.80       75.97     46.77 o 
   4  11  11       21.43       34.16     81.09 o 
   0   0  12     1060.14      994.14    108.59 o 
   1   0  12       21.83       17.11     43.60 o 
   2   0  12      808.72      750.75     73.01 o 
   3   0  12    12208.86    11446.19    266.78 o 
   4   0  12     7322.60     6791.61    251.65 o 
   5   0  12      776.62      707.40     70.99 o 
   6   0  12     3058.13     3144.66     75.67 o 
   7   0  12     1629.50     1561.96     57.92 o 
   8   0  12      787.80      805.90     51.30 o 
   9   0  12     5442.06     4730.73    201.11 o 
  10   0  12      163.31      151.50     70.07 o 
  11   0  12       30.27       31.80     70.58 o 
  12   0  12      222.75      121.31     74.08 o 
  13   0  12      390.63      405.53     97.61 o 
   1   1  12     1231.02     1224.93     57.33 o 
   2   1  12     1226.16     1128.03     57.40 o 
   3   1  12      318.04      322.97     36.12 o 
   4   1  12      469.71      472.19     30.22 o 
   5   1  12      710.33      714.50     33.59 o 
   6   1  12     1483.90     1535.87     44.57 o 
   7   1  12       54.57       57.42     17.75 o 
   8   1  12     2856.09     2675.56     78.45 o 
   9   1  12     1135.79     1132.80     57.52 o 
  10   1  12      501.13      588.08     53.38 o 
  11   1  12      202.89      171.48     47.49 o 
  12   1  12      223.94      326.34     61.59 o 
  13   1  12        5.79       18.71     51.83 o 
   0   2  12     4248.81     4340.09    105.01 o 
   1   2  12     6280.54     6392.92    138.22 o 
   2   2  12     1231.60     1182.64     52.65 o 
   3   2  12      102.10      182.54     29.64 o 
   4   2  12     1420.44     1376.60     48.33 o 
   5   2  12      399.37      511.37     28.67 o 
   6   2  12      134.08      105.76     42.50 o 
   7   2  12     2571.99     2475.19     79.87 o 
   8   2  12       73.43       81.25     31.48 o 
   9   2  12      795.00      707.58     49.84 o 
  10   2  12       11.20       -5.12     28.64 o 
  11   2  12      521.31      498.45     53.02 o 
  12   2  12      270.11      238.72     54.07 o 
  13   2  12      212.42      192.14     55.04 o 
   1   3  12       10.83       27.16     14.96 o 
   2   3  12     4870.11     4740.14     95.87 o 
   3   3  12     1610.85     1646.51     49.96 o 
   4   3  12      327.16      349.56     39.11 o 
   5   3  12      445.27      489.16     45.83 o 
   6   3  12       90.98       83.24     27.25 o 
   7   3  12      125.78      155.39     32.76 o 
   8   3  12        0.01      -30.66     25.01 o 
   9   3  12       66.50       44.40     30.95 o 
  10   3  12        4.15       -2.75     32.08 o 
  11   3  12      267.32      257.87     42.69 o 
  12   3  12        0.48       10.70     44.60 o 
   0   4  12    24591.29    23979.76   1038.96 o 
   1   4  12      807.51      798.75     53.59 o 
   2   4  12     2420.37     2498.92     62.36 o 
   3   4  12     1059.24     1129.51     46.83 o 
   4   4  12       24.00       40.65     38.87 o 
   5   4  12     2251.10     2400.53     82.87 o 
   6   4  12     1054.76     1090.21     63.63 o 
   7   4  12       72.83       49.40     30.84 o 
   8   4  12      409.90      451.60     48.17 o 
   9   4  12      840.07      663.23     57.01 o 
  10   4  12      388.01      389.42     49.96 o 
  11   4  12      423.22      345.15     54.07 o 
  12   4  12        7.46       65.88     39.62 o 
   1   5  12     1718.38     1658.29    101.67 o 
   2   5  12       94.50       62.09     21.09 o 
   3   5  12     1197.88     1342.22     72.32 o 
   4   5  12      720.36      806.64     59.81 o 
   5   5  12      181.12      142.53     36.52 o 
   6   5  12     3148.78     3002.34     91.63 o 
   7   5  12      544.06      517.71     52.29 o 
   8   5  12     1950.89     2018.72     88.75 o 
   9   5  12      304.12      318.01     49.92 o 
  10   5  12      368.98      252.17     47.91 o 
  11   5  12        0.03      -41.96     46.74 o 
  12   5  12      447.95      379.59     58.18 o 
   0   6  12     1023.75     1130.51     78.77 o 
   1   6  12      524.55      612.83     51.50 o 
   2   6  12      274.96      188.79     56.01 o 
   3   6  12     2020.19     2155.57     82.42 o 
   4   6  12      312.37      325.52     47.79 o 
   5   6  12      105.96       89.91     36.45 o 
   6   6  12     1423.16     1509.88     79.84 o 
   7   6  12     2609.22     2604.66     93.03 o 
   8   6  12       34.31      -49.65     33.44 o 
   9   6  12     1699.58     1640.14     90.28 o 
  10   6  12     1557.54     1496.65     89.04 o 
  11   6  12      234.22      198.31     57.98 o 
   1   7  12      852.41     1015.57     55.56 o 
   2   7  12     4499.41     4523.96    115.72 o 
   3   7  12      319.66      304.29     58.06 o 
   4   7  12     1980.57     1988.20     89.02 o 
   5   7  12      136.07      162.32     42.98 o 
   6   7  12      963.02      978.32     70.06 o 
   7   7  12      145.82      123.11     43.24 o 
   8   7  12      514.91      526.75     61.65 o 
   9   7  12      234.86      101.00     45.23 o 
  10   7  12      429.95      422.00     58.28 o 
   0   8  12      147.01      255.48     63.60 o 
   1   8  12      447.92      402.94     54.99 o 
   2   8  12       26.67       83.33     37.11 o 
   3   8  12       26.21       42.53     34.33 o 
   4   8  12        0.71       11.90     30.02 o 
   5   8  12       50.18       49.63     33.31 o 
   6   8  12      204.40      211.67     45.95 o 
   7   8  12      784.82      827.51     70.69 o 
   8   8  12      269.60      201.43     50.19 o 
   9   8  12        5.56       -5.40     45.50 o 
   1   9  12      376.23      335.42     77.99 o 
   2   9  12      247.38      219.54     50.32 o 
   3   9  12      244.11      271.11     52.81 o 
   4   9  12      167.38       80.84     42.54 o 
   5   9  12       35.75       71.56     35.48 o 
   6   9  12      202.41      211.26     49.21 o 
   7   9  12        0.04      -67.52     38.70 o 
   8   9  12      153.99      179.92     55.80 o 
   0  10  12      134.84      183.18     99.54 o 
   1  10  12      322.45      357.42     80.17 o 
   2  10  12       84.45      183.47     51.23 o 
   3  10  12      172.47      204.51     53.11 o 
   4  10  12       17.59        4.80     40.69 o 
   5  10  12        1.28       14.53     38.86 o 
   6  10  12       75.88      105.40     43.77 o 
   1  11  12       78.87      134.01     69.54 o 
   2  11  12       75.93      164.90     57.77 o 
   3  11  12        5.44       39.56     45.58 o 
   1   1  13       68.50       60.19     33.63 o 
   2   1  13     3499.43     3384.53     89.30 o 
   3   1  13      687.19      570.76     60.82 o 
   4   1  13        0.98      -28.74     18.54 o 
   5   1  13      302.23      315.66     24.51 o 
   6   1  13        7.22       15.26     16.53 o 
   7   1  13        0.95       66.18     26.19 o 
   8   1  13      690.84      608.28     43.65 o 
   9   1  13      301.75      291.19     36.97 o 
  10   1  13       59.24       25.67     42.11 o 
  11   1  13        7.91      -12.26     41.76 o 
  12   1  13       76.66       57.65     49.83 o 
  13   1  13       75.23       60.39     55.57 o 
   0   2  13       32.83       22.74     40.47 o 
   1   2  13     3678.78     3821.32     92.30 o 
   2   2  13      378.94      406.43     35.45 o 
   3   2  13     1055.66      995.38     51.02 o 
   4   2  13     5996.37     5788.00     97.73 o 
   5   2  13        7.97      -11.42     19.80 o 
   6   2  13      123.84       88.55     22.21 o 
   7   2  13      439.87      350.99     43.20 o 
   8   2  13     3336.60     3133.23     80.32 o 
   9   2  13      709.45      719.69     50.39 o 
  10   2  13        5.02      -15.66     29.29 o 
  11   2  13     1222.03     1280.03     87.52 o 
  12   2  13        9.00       -5.75     42.09 o 
   1   3  13      127.10       32.00     42.13 o 
   2   3  13     1029.72     1022.51     48.46 o 
   3   3  13      226.11      240.35     30.62 o 
   4   3  13       55.15       34.84     21.14 o 
   5   3  13      630.18      614.07     57.67 o 
   6   3  13     3003.42     2991.03     82.46 o 
   7   3  13     1281.89     1155.74     63.45 o 
   8   3  13     2306.28     2085.70    120.96 o 
   9   3  13     2722.76     2553.08     79.39 o 
  10   3  13      250.93      241.02     54.98 o 
  11   3  13      629.22      739.70     57.84 o 
  12   3  13      309.33      316.54     60.81 o 
   0   4  13    13946.25    13091.68    316.64 o 
   1   4  13      590.52      657.59     51.07 o 
   2   4  13     1535.68     1618.63     57.18 o 
   3   4  13     1289.45     1246.56     62.76 o 
   4   4  13     1013.04     1038.28     64.18 o 
   5   4  13      136.24      150.87     37.72 o 
   6   4  13     3045.01     3029.92     88.65 o 
   7   4  13      255.92      150.14     36.48 o 
   8   4  13     2248.84     2090.87     81.01 o 
   9   4  13        5.97       -4.02     31.68 o 
  10   4  13      501.35      535.13     66.60 o 
  11   4  13     1145.34     1242.05     78.93 o 
  12   4  13       10.41        6.61     40.19 o 
   1   5  13      620.98      610.15     48.22 o 
   2   5  13      138.23      134.76     25.62 o 
   3   5  13      310.81      323.35     42.90 o 
   4   5  13     1132.84     1186.58     72.30 o 
   5   5  13     1891.69     2004.15     86.39 o 
   6   5  13       63.72       -1.53     29.63 o 
   7   5  13       60.41       74.62     38.88 o 
   8   5  13      407.00      393.52     49.88 o 
   9   5  13      252.34      268.60     45.00 o 
  10   5  13       43.79       11.34     35.40 o 
  11   5  13        0.78       45.74     57.26 o 
   0   6  13      880.41      816.66     82.26 o 
   1   6  13       16.61      -16.35     24.58 o 
   2   6  13        5.57       23.09     26.66 o 
   3   6  13      807.96      888.18     64.39 o 
   4   6  13       19.48        8.09     34.45 o 
   5   6  13     1525.05     1406.26     83.01 o 
   6   6  13      586.75      512.09     52.90 o 
   7   6  13      152.79      165.45     41.38 o 
   8   6  13      944.38      890.59     69.27 o 
   9   6  13      233.25      205.84     48.44 o 
  10   6  13      570.34      474.50     60.28 o 
  11   6  13       25.66       56.09     41.74 o 
   1   7  13      255.78      349.85     47.13 o 
   2   7  13       33.33       36.73     31.88 o 
   3   7  13      342.64      311.99     47.26 o 
   4   7  13      257.55      271.52     47.91 o 
   5   7  13      478.05      344.65     52.99 o 
   6   7  13      106.04       65.53     39.58 o 
   7   7  13      411.40      320.88     52.10 o 
   8   7  13      209.82      203.91     49.52 o 
   9   7  13        0.44      -21.92     40.17 o 
  10   7  13      496.23      478.15     72.39 o 
   0   8  13      462.87      434.89    166.07 o 
   1   8  13      427.08      356.20     84.25 o 
   2   8  13      627.24      626.62     66.40 o 
   3   8  13       93.05      115.47     39.28 o 
   4   8  13       20.24       30.92     38.33 o 
   5   8  13       19.51       64.18     41.51 o 
   6   8  13       95.97      128.72     44.86 o 
   7   8  13       21.98       38.58     39.21 o 
   8   8  13      687.87      814.90     73.57 o 
   9   8  13       84.16       48.10     46.31 o 
   1   9  13      223.96      316.75     61.31 o 
   2   9  13      399.96      403.72     59.89 o 
   3   9  13     1064.96     1049.32     85.24 o 
   4   9  13      238.36      244.74     50.83 o 
   5   9  13       54.55       50.08     38.74 o 
   6   9  13      912.21      991.70     84.35 o 
   7   9  13        8.27        3.45     41.01 o 
   0  10  13      245.14      328.74    116.46 o 
   1  10  13      244.86      246.49     77.12 o 
   2  10  13      114.73      185.37     52.69 o 
   3  10  13      614.79      559.23     72.09 o 
   4  10  13      611.86      661.51     76.98 o 
   5  10  13        4.67       36.56     43.12 o 
   1  11  13      937.11     1110.67    128.29 o 
   2  11  13      697.97      748.47    132.93 o 
   0   0  14      140.78       60.65     75.22 o 
   1   0  14     1132.60     1167.34    122.88 o 
   2   0  14     3446.21     3522.48    265.52 o 
   3   0  14        0.50       12.06     35.60 o 
   4   0  14    13933.41    13953.56    248.95 o 
   5   0  14     2208.37     2153.02    109.41 o 
   6   0  14     1066.87     1149.59     66.13 o 
   7   0  14     4381.04     4301.43    110.09 o 
   8   0  14      930.20     1025.93     68.41 o 
   9   0  14     1480.26     1353.46    352.52 o 
  10   0  14      249.41      304.26     78.82 o 
  11   0  14      376.53      332.00     82.84 o 
  12   0  14       75.24      -41.86     67.03 o 
   1   1  14     1120.48     1131.57     62.24 o 
   2   1  14     2401.62     2332.33     69.49 o 
   3   1  14      190.56      176.32     31.69 o 
   4   1  14       64.96        8.30     18.24 o 
   5   1  14        8.53        3.21     17.53 o 
   6   1  14      589.51      665.93     45.13 o 
   7   1  14      475.62      496.94     38.64 o 
   8   1  14      295.39      299.02     34.35 o 
   9   1  14     4919.54     4880.01     99.91 o 
  10   1  14      164.41      189.72     47.09 o 
  11   1  14      900.79      772.75     79.13 o 
  12   1  14     1038.29     1112.16     94.39 o 
   0   2  14      473.60      469.56     65.29 o 
   1   2  14     6798.29     6873.04    116.19 o 
   2   2  14      574.85      557.12     48.52 o 
   3   2  14     1133.38     1162.27     60.65 o 
   4   2  14     3012.37     2979.42     84.04 o 
   5   2  14       44.44       33.04     23.86 o 
   6   2  14       66.15       67.33     23.83 o 
   7   2  14      177.85      105.99     28.36 o 
   8   2  14       14.41        1.49     26.49 o 
   9   2  14      290.36      328.99     39.64 o 
  10   2  14     2197.82     2047.48     76.93 o 
  11   2  14        5.48       14.92     40.55 o 
  12   2  14       22.82       -1.03     46.35 o 
   1   3  14      268.98      312.37     33.76 o 
   2   3  14      366.92      303.87     67.68 o 
   3   3  14        7.89      -19.06     22.73 o 
   4   3  14       21.51        4.39     21.70 o 
   5   3  14     1052.82     1155.51     66.33 o 
   6   3  14        0.10      -10.62     23.99 o 
   7   3  14     1555.49     1617.29     72.06 o 
   8   3  14       48.47       -1.93     31.47 o 
   9   3  14        7.89       -6.21     35.40 o 
  10   3  14      627.45      665.71     53.84 o 
  11   3  14      325.73      289.99     43.55 o 
  12   3  14      830.54      794.20     78.25 o 
   0   4  14       11.68       26.92     24.87 o 
   1   4  14       37.63       25.82     17.42 o 
   2   4  14      214.04      209.27     31.33 o 
   3   4  14       46.03       59.75     24.39 o 
   4   4  14      279.04      263.79     40.61 o 
   5   4  14      996.10      941.10     65.15 o 
   6   4  14     1237.28     1274.60     70.15 o 
   7   4  14       56.30       68.18     32.41 o 
   8   4  14      155.78      178.55     39.77 o 
   9   4  14       19.13        0.03     33.01 o 
  10   4  14      692.84      643.02     59.84 o 
  11   4  14       90.18       65.03     39.47 o 
  12   4  14      108.03       13.88     40.10 o 
   1   5  14     1632.14     1521.38    150.91 o 
   2   5  14      453.83      470.76     53.56 o 
   3   5  14     1790.28     1609.96     93.38 o 
   4   5  14     1604.12     1625.75     79.89 o 
   5   5  14      430.29      375.94     51.03 o 
   6   5  14     2361.02     2254.81     86.20 o 
   7   5  14      541.45      461.54     51.62 o 
   8   5  14      140.76      134.31     44.80 o 
   9   5  14      351.61      390.06     53.11 o 
  10   5  14      296.24      251.96     46.92 o 
  11   5  14      192.66       99.06     44.01 o 
   0   6  14        9.22        1.06     51.23 o 
   1   6  14      441.34      430.01     48.65 o 
   2   6  14     2632.22     2404.66     94.32 o 
   3   6  14      989.57     1013.49     68.93 o 
   4   6  14     1581.61     1664.15     88.69 o 
   5   6  14      647.01      556.31     58.82 o 
   6   6  14      441.83      478.15     53.27 o 
   7   6  14     2245.20     2223.26     96.75 o 
   8   6  14        0.74      -10.57     35.17 o 
   9   6  14      484.81      406.61     54.56 o 
  10   6  14      254.78      300.47     55.04 o 
   1   7  14     4643.81     4584.45    147.89 o 
   2   7  14      959.23     1003.73     86.62 o 
   3   7  14     3304.25     3381.56    106.26 o 
   4   7  14      149.29      116.88     41.32 o 
   5   7  14       32.33      -15.10     33.68 o 
   6   7  14     1054.05     1080.09     74.44 o 
   7   7  14       77.83       81.77     42.62 o 
   8   7  14       57.74       52.02     43.74 o 
   9   7  14        7.37      -32.21     54.10 o 
   0   8  14      706.05      683.75    147.56 o 
   1   8  14      216.20      140.52     64.75 o 
   2   8  14      426.66      396.06     65.05 o 
   3   8  14       96.22      181.69     46.31 o 
   4   8  14     1427.65     1472.87     89.35 o 
   5   8  14       77.12       82.29     41.51 o 
   6   8  14      166.88      154.51     46.91 o 
   7   8  14        9.38       68.74     40.21 o 
   8   8  14      117.20       71.18     46.00 o 
   1   9  14      268.72      442.67     90.37 o 
   2   9  14     1296.44     1408.64    111.04 o 
   3   9  14      508.99      563.23     69.64 o 
   4   9  14        0.02       -8.47     40.16 o 
   5   9  14       19.84       26.26     42.47 o 
   6   9  14      695.40      739.91     69.79 o 
   7   9  14       56.24       12.36     43.57 o 
   0  10  14      135.90      172.33     96.64 o 
   1  10  14        4.14       51.82     73.07 o 
   2  10  14       99.81      159.25    115.72 o 
   3  10  14      158.50      137.51     52.38 o 
   4  10  14       31.82       56.57     47.82 o 
   5  10  14      127.20      110.68     46.86 o 
   1   1  15      693.38      735.73     56.43 o 
   2   1  15      281.61      257.33     36.47 o 
   3   1  15     1176.88     1143.50     56.43 o 
   4   1  15      514.14      520.87     39.87 o 
   5   1  15      367.58      290.78     44.82 o 
   6   1  15      214.40      235.03     32.63 o 
   7   1  15      755.51      737.08     46.15 o 
   8   1  15      203.64      180.51     33.77 o 
   9   1  15      550.17      597.63     60.68 o 
  10   1  15      222.69      226.00     52.91 o 
  11   1  15       34.24       63.03     48.37 o 
  12   1  15      737.66      714.92     81.76 o 
   0   2  15     8745.44     9480.15    233.73 o 
   1   2  15      957.66      970.57     52.39 o 
   2   2  15        2.67        1.63     28.27 o 
   3   2  15      368.26      426.17     53.43 o 
   4   2  15       95.71       31.50     34.05 o 
   5   2  15     1037.91     1013.12     56.68 o 
   6   2  15      134.02      104.84     30.68 o 
   7   2  15      484.21      511.56     43.10 o 
   8   2  15        8.92      -16.00     25.03 o 
   9   2  15       67.31       48.25     29.83 o 
  10   2  15       20.27       73.19     36.21 o 
  11   2  15     1068.85     1039.34     91.72 o 
  12   2  15       46.05      115.43     53.03 o 
   1   3  15     2439.39     2370.85     67.68 o 
   2   3  15     1898.85     1814.52    148.61 o 
   3   3  15      162.08      119.10     42.94 o 
   4   3  15     1243.75     1189.78     58.39 o 
   5   3  15      352.73      291.54     40.56 o 
   6   3  15     2362.97     2254.98     76.90 o 
   7   3  15       21.95       21.34     27.97 o 
   8   3  15      206.41      161.32     39.04 o 
   9   3  15        0.79        5.24     33.90 o 
  10   3  15      291.46      291.34     41.64 o 
  11   3  15      145.59      193.70     51.37 o 
  12   3  15       51.90      162.23     68.31 o 
   0   4  15     5319.01     5358.63    261.89 o 
   1   4  15     1238.22     1330.42     58.89 o 
   2   4  15      199.33      146.13     67.45 o 
   3   4  15     2525.14     2399.99     70.97 o 
   4   4  15     1331.73     1332.71     73.78 o 
   5   4  15      460.30      468.07     51.05 o 
   6   4  15      426.08      488.55     49.69 o 
   7   4  15      138.50      146.61     36.98 o 
   8   4  15      770.69      853.74     62.91 o 
   9   4  15       19.06       -7.78     40.80 o 
  10   4  15      756.97      821.66     64.62 o 
  11   4  15      648.64      717.73     63.98 o 
   1   5  15     1203.35     1332.86     65.29 o 
   2   5  15     2118.66     2085.62     89.67 o 
   3   5  15       82.10       63.37     39.82 o 
   4   5  15      664.89      601.54     56.78 o 
   5   5  15     1088.25     1121.34     75.55 o 
   6   5  15     1660.86     1754.11     85.40 o 
   7   5  15       44.29        4.18     34.49 o 
   8   5  15      475.16      489.43     55.37 o 
   9   5  15      718.65      742.10     63.52 o 
  10   5  15      182.33      214.35     46.17 o 
  11   5  15      390.64      417.28     64.75 o 
   0   6  15     1910.09     1909.36    123.33 o 
   1   6  15      562.74      572.47     53.43 o 
   2   6  15      310.22      226.35     48.29 o 
   3   6  15      425.22      507.35     55.68 o 
   4   6  15      545.16      593.57     60.82 o 
   5   6  15      206.14      231.74     47.26 o 
   6   6  15        1.52       -9.55     31.82 o 
   7   6  15       22.44       30.38     35.34 o 
   8   6  15      537.00      482.45     58.06 o 
   9   6  15      141.86       23.70     64.69 o 
  10   6  15       98.25      115.31     45.76 o 
   1   7  15      300.55      233.29     52.73 o 
   2   7  15       33.16       44.42     41.78 o 
   3   7  15     1844.03     1729.29     92.06 o 
   4   7  15       21.00       96.11     47.28 o 
   5   7  15       73.18       39.79     40.91 o 
   6   7  15        0.01      -31.47     33.65 o 
   7   7  15        4.19      -56.63     37.07 o 
   8   7  15       61.19       60.09     43.29 o 
   9   7  15      614.78      531.55     65.58 o 
   0   8  15      225.70      342.92    119.58 o 
   1   8  15      372.35      371.22     64.24 o 
   2   8  15       63.74      149.77     52.06 o 
   3   8  15      494.20      429.56     59.97 o 
   4   8  15      335.66      306.28     57.37 o 
   5   8  15        5.55      -13.37     40.88 o 
   6   8  15       42.94       38.73     47.42 o 
   7   8  15       16.00        0.77     41.31 o 
   8   8  15       80.14       47.81     44.20 o 
   1   9  15       50.81       75.81     64.07 o 
   2   9  15       59.39       84.05     51.69 o 
   3   9  15       17.56      -11.07     40.03 o 
   4   9  15      324.92      365.00     61.37 o 
   5   9  15       75.91       -5.66     42.58 o 
   6   9  15       24.70       27.48     42.03 o 
   0  10  15      610.65      751.03    154.96 o 
   1  10  15       38.38      118.99     67.91 o 
   2  10  15       82.95       62.48     69.75 o 
   3  10  15      245.34      369.43     63.07 o 
   4  10  15      683.77      614.96     76.92 o 
   0   0  16       41.22       49.62     83.36 o 
   1   0  16      714.29      653.68     82.06 o 
   2   0  16     1384.40     1674.14    110.42 o 
   3   0  16     1786.09     1960.84    110.97 o 
   4   0  16     1150.72     1067.96     77.13 o 
   5   0  16     1454.31     1489.70     78.48 o 
   6   0  16     1089.29     1079.87     65.64 o 
   7   0  16     1526.55     1545.92    104.66 o 
   8   0  16        0.20      111.40     66.31 o 
   9   0  16        4.45      -65.07     54.34 o 
  10   0  16     6416.10     6201.58    247.45 o 
  11   0  16       57.40       -6.93     82.51 o 
  12   0  16        8.58        8.39     67.15 o 
   1   1  16     1172.40     1118.49     68.05 o 
   2   1  16     2305.93     2361.42    103.30 o 
   3   1  16      606.67      637.84     49.29 o 
   4   1  16       22.24      -18.62     35.87 o 
   5   1  16      751.54      659.66     50.82 o 
   6   1  16      131.29      154.09     40.78 o 
   7   1  16       34.42       34.03     29.21 o 
   8   1  16      245.45      216.96     43.37 o 
   9   1  16      742.70      681.66     72.43 o 
  10   1  16      328.80      236.40     58.41 o 
  11   1  16       46.51       44.04     46.08 o 
  12   1  16      442.51      376.78     67.18 o 
   0   2  16     2099.62     1956.50    110.03 o 
   1   2  16       33.12       78.58     38.41 o 
   2   2  16      426.55      490.69     45.41 o 
   3   2  16      175.00       99.15     38.16 o 
   4   2  16       52.81      -15.04     27.45 o 
   5   2  16      426.92      509.05     55.69 o 
   6   2  16     1414.38     1407.20     73.31 o 
   7   2  16     2300.83     2302.83     70.57 o 
   8   2  16      697.86      711.19     49.52 o 
   9   2  16      162.49      179.35     35.15 o 
  10   2  16      106.01       82.12     42.54 o 
  11   2  16       89.83       79.59     50.13 o 
  12   2  16      464.41      569.36     91.82 o 
   1   3  16      277.59      251.26     35.39 o 
   2   3  16      204.35      222.69     36.90 o 
   3   3  16       47.26       -6.33     37.11 o 
   4   3  16      143.60      110.47     38.61 o 
   5   3  16     2342.93     2437.87     97.08 o 
   6   3  16      830.50      841.97     57.91 o 
   7   3  16      977.25     1108.74     66.10 o 
   8   3  16        1.43       13.01     28.86 o 
   9   3  16       40.26       45.92     33.26 o 
  10   3  16      317.62      301.96     45.18 o 
  11   3  16      539.26      418.87     86.35 o 
   0   4  16     1495.58     1482.34     96.61 o 
   1   4  16      104.56       76.30     22.76 o 
   2   4  16      154.91      129.44     34.60 o 
   3   4  16        0.04        5.07     42.55 o 
   4   4  16     1292.87     1299.81     83.81 o 
   5   4  16     2172.60     2336.02     87.66 o 
   6   4  16      579.88      632.66     55.17 o 
   7   4  16     1100.32     1192.51     71.11 o 
   8   4  16       73.90       30.66     41.52 o 
   9   4  16      133.43      114.23     39.24 o 
  10   4  16      372.07      303.83     49.64 o 
  11   4  16      403.38      392.57     58.06 o 
   1   5  16      609.75      685.64     55.73 o 
   2   5  16     2381.75     2436.61     94.40 o 
   3   5  16     1125.34     1166.00     80.87 o 
   4   5  16     2831.48     3043.63     99.26 o 
   5   5  16       84.76       82.24     40.44 o 
   6   5  16      556.36      558.77     55.24 o 
   7   5  16      258.97      318.46     48.95 o 
   8   5  16      467.25      354.77     52.12 o 
   9   5  16        8.62       -3.32     38.34 o 
  10   5  16       45.82       61.48     40.14 o 
   0   6  16     7573.62     8017.22    575.43 o 
   1   6  16     6142.79     6457.96    145.75 o 
   2   6  16     3247.64     3364.14    130.09 o 
   3   6  16      242.91      229.36     51.98 o 
   4   6  16     1873.11     1923.27     92.55 o 
   5   6  16      201.22      216.68     47.69 o 
   6   6  16      118.70       84.53     39.61 o 
   7   6  16       27.83      -10.95     36.00 o 
   8   6  16      909.65      844.07     70.36 o 
   9   6  16      541.59      410.48     57.55 o 
  10   6  16      871.59      921.76     79.38 o 
   1   7  16      288.32      381.62     63.67 o 
   2   7  16      182.20      206.35     53.28 o 
   3   7  16      116.35       96.66     48.72 o 
   4   7  16     3160.09     3027.86    106.74 o 
   5   7  16      774.60      729.98     70.97 o 
   6   7  16      839.72      816.77     70.60 o 
   7   7  16        0.01      -68.87     34.44 o 
   8   7  16       54.79       32.45     43.42 o 
   9   7  16      194.80      117.94     54.75 o 
   0   8  16      739.56     1045.98    177.79 o 
   1   8  16      131.60      233.37     75.73 o 
   2   8  16      529.13      722.31     82.02 o 
   3   8  16       52.49       33.43     46.25 o 
   4   8  16      374.55      487.07     67.25 o 
   5   8  16      653.64      619.51     68.96 o 
   6   8  16     1062.14     1064.19     79.49 o 
   7   8  16      170.28      134.13     50.61 o 
   8   8  16     1427.35     1508.38     96.95 o 
   1   9  16       43.45      155.35     72.19 o 
   2   9  16      308.23      249.82     64.37 o 
   3   9  16       74.04       71.69     54.32 o 
   4   9  16       60.54       52.01     47.19 o 
   5   9  16      396.85      446.91     69.30 o 
   6   9  16       76.82       83.58     49.45 o 
   0  10  16      148.15      119.67    103.57 o 
   1  10  16        2.13       81.65     74.20 o 
   2  10  16        1.31       55.65    128.15 o 
   3  10  16      499.80      595.66    122.32 o 
   1   1  17        4.71      -38.01     41.69 o 
   2   1  17      883.47      897.76     66.06 o 
   3   1  17       64.93       -3.07     34.23 o 
   4   1  17        1.59      -52.29     26.15 o 
   5   1  17      148.05      149.99     38.97 o 
   6   1  17      878.65      874.04     56.00 o 
   7   1  17      232.55      198.02     36.40 o 
   8   1  17      452.21      466.89     53.98 o 
   9   1  17      140.91       62.44     48.79 o 
  10   1  17      240.54      244.57     70.07 o 
  11   1  17      666.44      662.67     76.88 o 
  12   1  17       77.85      127.91     52.79 o 
   0   2  17        4.29      -22.13     51.95 o 
   1   2  17        5.01       22.30     38.92 o 
   2   2  17      728.76      747.24     53.08 o 
   3   2  17      160.70       81.58     38.97 o 
   4   2  17       46.92       -5.79     26.22 o 
   5   2  17       57.67       34.57     39.30 o 
   6   2  17      182.38      198.27     40.76 o 
   7   2  17     1103.11     1125.26     71.92 o 
   8   2  17       33.30       45.92     29.19 o 
   9   2  17      331.72      401.47     43.20 o 
  10   2  17       22.60        1.71     48.81 o 
  11   2  17      506.15      643.10     79.11 o 
   1   3  17      556.97      582.83     46.97 o 
   2   3  17     3221.11     3287.06     92.29 o 
   3   3  17     1143.71     1068.74     63.25 o 
   4   3  17      707.34      627.20    100.29 o 
   5   3  17      790.23      785.81     69.45 o 
   6   3  17     6978.89     6817.39    182.69 o 
   7   3  17       57.91        6.35     28.87 o 
   8   3  17        0.17       23.82     31.76 o 
   9   3  17     1103.40     1216.82     72.15 o 
  10   3  17      801.82      991.17     96.81 o 
  11   3  17       90.62       54.94     77.42 o 
   0   4  17      269.71      202.88     54.35 o 
   1   4  17      834.22      830.59     51.97 o 
   2   4  17     1341.71     1353.02     61.33 o 
   3   4  17       59.08       46.56     38.64 o 
   4   4  17      183.89      191.76     48.51 o 
   5   4  17      275.45      179.93     45.26 o 
   6   4  17      245.67      204.58     41.99 o 
   7   4  17     2507.00     2540.72     89.00 o 
   8   4  17      353.45      347.37     48.81 o 
   9   4  17       15.06        4.89     36.11 o 
  10   4  17      172.32      140.31     42.89 o 
  11   4  17       92.95       81.27     48.89 o 
   1   5  17     1640.78     1824.81     80.19 o 
   2   5  17     5015.14     4925.71    131.54 o 
   3   5  17     1325.53     1390.50     87.95 o 
   4   5  17      301.65      300.08     55.93 o 
   5   5  17       56.87       34.45     34.65 o 
   6   5  17       51.17       68.78     37.06 o 
   7   5  17       11.81      -21.19     32.40 o 
   8   5  17      615.28      539.02     58.88 o 
   9   5  17        8.02        8.10     36.73 o 
  10   5  17       80.86      117.94     43.96 o 
   0   6  17      388.31      338.45     67.44 o 
   1   6  17     2139.61     2046.95    107.12 o 
   2   6  17      115.01       67.00     48.02 o 
   3   6  17        3.11       16.19     44.71 o 
   4   6  17      245.81      187.09     52.37 o 
   5   6  17      133.05       76.17     40.51 o 
   6   6  17      413.27      354.56     52.30 o 
   7   6  17        0.13      -12.61     37.41 o 
   8   6  17       26.82      -31.90     37.45 o 
   9   6  17        7.39      -18.06     42.79 o 
   1   7  17       49.29       42.76     59.86 o 
   2   7  17       50.41       80.00     76.75 o 
   3   7  17       93.84      107.26     50.78 o 
   4   7  17      401.02      411.19     87.45 o 
   5   7  17      152.16       56.19     42.19 o 
   6   7  17       86.26      127.63     45.87 o 
   7   7  17       67.57       71.43     45.30 o 
   8   7  17      461.21      556.36     66.09 o 
   0   8  17       82.09      128.80    102.11 o 
   1   8  17        5.92       45.03     66.34 o 
   2   8  17       61.66       65.07     48.16 o 
   3   8  17       30.72       52.55     52.08 o 
   4   8  17        3.66       36.22     51.21 o 
   5   8  17        0.02       -6.41     41.37 o 
   6   8  17        4.13       27.30     43.55 o 
   7   8  17      334.71      327.70     59.49 o 
   1   9  17      185.45      349.24    108.22 o 
   2   9  17       20.71      133.69     74.19 o 
   3   9  17      210.74      285.75     88.90 o 
   4   9  17      534.33      523.81     80.63 o 
   5   9  17       43.57       44.45     48.26 o 
   0  10  17        3.12      -13.25     93.04 o 
   1  10  17      759.53     1011.28    145.47 o 
   2  10  17      459.82      670.33    112.05 o 
   0   0  18    21534.66    21292.63    605.20 o 
   1   0  18     3724.69     3763.66    156.49 o 
   2   0  18       21.82       57.46     61.00 o 
   3   0  18      225.27      183.36     70.87 o 
   4   0  18      256.56      115.92    173.98 o 
   5   0  18       23.07      -45.68     44.26 o 
   6   0  18     1591.97     1694.72    169.07 o 
   7   0  18     1145.88     1325.27    152.00 o 
   8   0  18      870.01      854.56    112.64 o 
   9   0  18      536.81      405.31     90.87 o 
  10   0  18      638.04      525.52    100.97 o 
  11   0  18      113.33       77.16     73.31 o 
   1   1  18     1971.11     1964.94     87.72 o 
   2   1  18      649.29      727.14     64.48 o 
   3   1  18     1203.46     1230.63     67.86 o 
   4   1  18      408.73      440.29     47.81 o 
   5   1  18     1882.25     1944.44     76.37 o 
   6   1  18      215.82      199.60     38.89 o 
   7   1  18       23.86       81.95     36.28 o 
   8   1  18        0.17        3.90     38.39 o 
   9   1  18      232.83      223.91     55.33 o 
  10   1  18       89.59       31.20     53.34 o 
  11   1  18      112.51       99.59     51.86 o 
   0   2  18        2.98       63.46     58.90 o 
   1   2  18       99.47      159.78     49.02 o 
   2   2  18      222.69      229.32     40.16 o 
   3   2  18      571.08      597.01     51.52 o 
   4   2  18      243.57      302.00     44.77 o 
   5   2  18     1925.51     1957.60     89.34 o 
   6   2  18     2823.32     2915.53     94.52 o 
   7   2  18     2989.97     3061.89     97.39 o 
   8   2  18     2656.82     2645.47     93.31 o 
   9   2  18      360.50      333.29     61.65 o 
  10   2  18       29.20       39.36     65.76 o 
  11   2  18       73.30       93.13     57.60 o 
   1   3  18       25.50        7.82     35.29 o 
   2   3  18      271.36      209.88     38.21 o 
   3   3  18      532.26      561.05     52.06 o 
   4   3  18      636.51      651.98     64.26 o 
   5   3  18       16.89      -24.66     34.33 o 
   6   3  18      311.49      372.88     50.45 o 
   7   3  18      658.68      619.63     60.43 o 
   8   3  18      114.39      102.76     35.63 o 
   9   3  18       37.48       42.92     33.00 o 
  10   3  18       93.87       26.04     84.72 o 
  11   3  18        6.52       24.00     58.52 o 
   0   4  18     2271.26     2317.19    120.35 o 
   1   4  18      216.96      197.13     55.35 o 
   2   4  18       29.82        2.05     28.38 o 
   3   4  18        3.65       -8.20     36.20 o 
   4   4  18      293.84      319.28     74.64 o 
   5   4  18     2527.25     2379.37    100.95 o 
   6   4  18       49.02      -17.40     35.85 o 
   7   4  18       42.51       59.79     35.39 o 
   8   4  18     1093.03     1045.56     70.52 o 
   9   4  18       25.28       34.34     37.18 o 
  10   4  18      217.12      270.54     47.74 o 
   1   5  18       45.21       37.74     35.72 o 
   2   5  18      824.11      794.66     80.13 o 
   3   5  18      215.09      221.41     54.18 o 
   4   5  18      801.74      802.65     74.68 o 
   5   5  18      125.82      119.10     47.83 o 
   6   5  18       37.26       -5.44     38.54 o 
   7   5  18        0.01       34.38     36.28 o 
   8   5  18      136.98      135.18     44.03 o 
   9   5  18      216.35      292.71     52.50 o 
  10   5  18       43.40       12.34     38.02 o 
   0   6  18     6668.03     7169.89    256.47 o 
   1   6  18     4832.13     4915.44    159.24 o 
   2   6  18      401.46      314.94     61.48 o 
   3   6  18      615.44      549.66     74.56 o 
   4   6  18       34.57      -18.03     53.36 o 
   5   6  18      118.62      107.47     52.18 o 
   6   6  18      231.69      175.13     47.69 o 
   7   6  18      289.60      284.02     55.89 o 
   8   6  18      485.83      581.47     62.94 o 
   9   6  18       41.69       21.05     62.17 o 
   1   7  18        3.32       66.94     46.99 o 
   2   7  18       26.53       76.66     82.25 o 
   3   7  18        0.18       44.45     45.96 o 
   4   7  18       32.42       86.43     53.07 o 
   5   7  18     1749.91     1967.10    131.78 o 
   6   7  18        8.17       -9.64     38.30 o 
   7   7  18       40.43      -38.05     36.34 o 
   8   7  18      178.11      119.98     48.49 o 
   0   8  18     1847.25     1682.41    222.98 o 
   1   8  18      191.96      136.44     76.95 o 
   2   8  18       60.59        5.75     68.44 o 
   3   8  18       16.31       10.57     50.29 o 
   4   8  18     2333.59     2481.51    141.40 o 
   5   8  18      143.86      255.71     58.76 o 
   6   8  18      110.07      123.80     51.19 o 
   1   9  18      294.46      448.89    102.33 o 
   2   9  18       34.88      178.67     87.93 o 
   3   9  18      312.17      307.28     74.26 o 
   4   9  18        5.21       45.12     55.73 o 
   1   1  19      314.41      296.88     55.92 o 
   2   1  19     1469.77     1565.40     85.30 o 
   3   1  19      784.60      829.86     68.19 o 
   4   1  19      741.88      812.76     61.12 o 
   5   1  19       51.44      106.52     42.63 o 
   6   1  19       82.65       82.16     57.83 o 
   7   1  19      388.14      382.37     49.57 o 
   8   1  19      225.60      244.05     68.92 o 
   9   1  19        9.48       -1.46     42.23 o 
  10   1  19     1779.28     1743.23    144.32 o 
  11   1  19       83.10       44.44     52.53 o 
   0   2  19       40.54       73.04     69.33 o 
   1   2  19      598.07      587.30     61.18 o 
   2   2  19       87.98       55.05     69.35 o 
   3   2  19     1974.79     1962.15     78.43 o 
   4   2  19       75.27       69.17     37.83 o 
   5   2  19      533.28      560.23     61.41 o 
   6   2  19       58.52       57.22     37.63 o 
   7   2  19     1410.78     1599.03     85.00 o 
   8   2  19      112.24      115.72     47.29 o 
   9   2  19      199.72      147.72     62.37 o 
  10   2  19      227.56      166.58    100.43 o 
  11   2  19       56.36      -45.94     55.18 o 
   1   3  19       26.59      102.94     43.75 o 
   2   3  19      703.91      816.39     55.84 o 
   3   3  19        8.77       -8.95     31.46 o 
   4   3  19      790.87      746.90     68.87 o 
   5   3  19      410.00      488.52     60.70 o 
   6   3  19      274.51      315.14     48.77 o 
   7   3  19        5.61       12.84     36.26 o 
   8   3  19     2271.96     2265.34     98.19 o 
   9   3  19       16.79       12.21     39.01 o 
  10   3  19     1756.48     1638.90    132.29 o 
   0   4  19     1109.01     1034.92    101.05 o 
   1   4  19       81.21       81.65     38.40 o 
   2   4  19      664.41      763.84     54.34 o 
   3   4  19     1307.65     1224.27     82.55 o 
   4   4  19     1468.39     1494.24     90.32 o 
   5   4  19        2.20       49.50     42.93 o 
   6   4  19      502.52      487.27     64.98 o 
   7   4  19     1994.27     1932.54    100.36 o 
   8   4  19       46.11       10.04     37.01 o 
   9   4  19        6.59       17.55     35.86 o 
  10   4  19        2.26       62.40     39.49 o 
   1   5  19       10.75       15.86     44.46 o 
   2   5  19     3681.43     3987.36    145.73 o 
   3   5  19      474.28      528.50     71.20 o 
   4   5  19        0.19      -45.22     42.92 o 
   5   5  19        5.06      -25.08     39.38 o 
   6   5  19       35.89      145.89     50.82 o 
   7   5  19       70.50       77.89     38.96 o 
   8   5  19       35.02       46.04     38.83 o 
   9   5  19       27.66       -5.52     38.76 o 
   0   6  19       22.21      -61.28     53.00 o 
   1   6  19      644.99      769.87     82.10 o 
   2   6  19        6.36       67.61     44.93 o 
   3   6  19      136.21      163.14     56.21 o 
   4   6  19      608.48      513.48     75.39 o 
   5   6  19      263.56      303.49     72.58 o 
   6   6  19      109.10       40.28     51.84 o 
   7   6  19      154.24      121.67     50.13 o 
   8   6  19        2.76       57.08     43.44 o 
   1   7  19     1064.42     1118.36     97.66 o 
   2   7  19       16.11       -0.05     48.30 o 
   3   7  19      383.33      273.08     67.76 o 
   4   7  19      105.16       57.77     53.91 o 
   5   7  19       92.74       82.60     81.94 o 
   6   7  19      394.66      474.81     73.85 o 
   7   7  19       60.92       -5.10     53.76 o 
   0   8  19       31.83      119.95    106.56 o 
   1   8  19        9.50       93.71     80.18 o 
   2   8  19      108.44       82.72     62.22 o 
   3   8  19      313.63      320.09     71.64 o 
   4   8  19      185.09      142.70     62.96 o 
   5   8  19      142.43      213.60     64.12 o 
   6   8  19        0.02       -0.59     42.80 o 
   1   9  19       40.49       81.50     81.79 o 
   2   9  19     1957.15     2058.56    177.14 o 
   3   9  19       55.78      162.19     80.89 o 
   4   9  19       61.26      147.28     65.03 o 
   0   0  20    17661.87    17437.95    544.67 o 
   1   0  20        6.41      106.64     73.46 o 
   2   0  20      312.06      473.81     88.20 o 
   3   0  20      257.30      268.74     83.90 o 
   4   0  20      459.82      411.60    149.63 o 
   5   0  20        2.19      -46.01     59.57 o 
   6   0  20      241.83      244.97     95.17 o 
   7   0  20       67.55      -25.48     57.12 o 
   8   0  20     2330.94     2354.00    156.72 o 
   9   0  20      164.47      211.11     79.07 o 
  10   0  20       10.34       91.54     75.03 o 
   1   1  20      405.52      352.71     60.81 o 
   2   1  20       21.56       61.47     50.85 o 
   3   1  20      720.91      787.64     74.63 o 
   4   1  20      205.55      183.89     44.71 o 
   5   1  20      677.84      730.27     68.61 o 
   6   1  20     1534.92     1698.89     89.48 o 
   7   1  20        4.17       -4.74     39.05 o 
   8   1  20       31.20       78.22     56.36 o 
   9   1  20      102.12       89.53     48.89 o 
  10   1  20      265.34      356.07     64.39 o 
   0   2  20     3662.57     4142.33    271.86 o 
   1   2  20     1235.53     1512.80     87.06 o 
   2   2  20        0.01      -44.90     43.71 o 
   3   2  20        2.92      -16.83     50.03 o 
   4   2  20      991.24     1049.77     76.27 o 
   5   2  20     1890.39     1974.32     92.34 o 
   6   2  20       11.13       58.65     38.32 o 
   7   2  20       65.69      128.09     46.88 o 
   8   2  20      645.50      782.62     73.90 o 
   9   2  20       91.16      134.78     59.90 o 
  10   2  20       35.05        7.27     55.56 o 
   1   3  20        5.93       46.77     41.53 o 
   2   3  20        0.02       -6.15     30.58 o 
   3   3  20      142.80      115.16     43.94 o 
   4   3  20     1149.24     1256.10     84.34 o 
   5   3  20        1.86       45.75     41.73 o 
   6   3  20      514.27      488.79     71.67 o 
   7   3  20       48.48      111.83     42.80 o 
   8   3  20      363.03      345.14     52.87 o 
   9   3  20      182.98      195.75     54.49 o 
  10   3  20      374.56      281.18    128.97 o 
   0   4  20     3049.37     3222.39    187.56 o 
   1   4  20     1420.80     1509.68     79.28 o 
   2   4  20      172.23      227.69     57.45 o 
   3   4  20       30.08       18.71     41.18 o 
   4   4  20     1417.82     1433.57     91.58 o 
   5   4  20      447.54      366.76     60.27 o 
   6   4  20      752.32      709.84     71.66 o 
   7   4  20      867.18      807.00     70.01 o 
   8   4  20       96.30       61.07     45.50 o 
   9   4  20       12.60       43.59     44.77 o 
   1   5  20      131.72      166.36     52.61 o 
   2   5  20      167.04      162.37     54.36 o 
   3   5  20        7.58        9.99     60.28 o 
   4   5  20       76.40        5.16     46.44 o 
   5   5  20     1415.47     1374.02     96.39 o 
   6   5  20      156.52       90.34     50.53 o 
   7   5  20       17.46       -3.70     40.70 o 
   8   5  20      112.75       93.19     46.67 o 
   9   5  20       42.60       43.02     41.97 o 
   0   6  20     3286.27     3262.50    260.48 o 
   1   6  20      790.31      763.99     83.07 o 
   2   6  20      150.37      113.07     52.48 o 
   3   6  20     1228.44     1083.72    100.97 o 
   4   6  20      286.46      299.18     69.31 o 
   5   6  20       15.90       45.74     53.07 o 
   6   6  20      109.21       41.41     53.76 o 
   7   6  20       74.22       62.12     48.14 o 
   8   6  20      191.45      190.94     49.95 o 
   1   7  20      600.28      603.07    123.09 o 
   2   7  20     1105.25     1282.33    151.13 o 
   3   7  20      253.97      329.16     69.28 o 
   4   7  20        2.66       31.52     52.15 o 
   5   7  20     1831.22     2058.74    138.33 o 
   6   7  20       42.98       45.45     72.68 o 
   7   7  20       53.54      -25.78     85.58 o 
   0   8  20      175.21      299.78    137.19 o 
   1   8  20       32.75      -40.30     72.10 o 
   2   8  20      147.42      247.91    126.35 o 
   3   8  20      122.59      137.33     63.76 o 
   4   8  20       66.47      115.66     59.37 o 
   5   8  20       74.06      135.13     63.95 o 
   1   9  20        8.70      201.62     87.24 o 
   2   9  20      469.44      517.04    119.22 o 
   1   1  21        0.04       48.82     52.09 o 
   2   1  21       43.34       89.06     65.57 o 
   3   1  21        4.66       50.25     50.51 o 
   4   1  21       75.28       74.54     47.24 o 
   5   1  21      614.02      581.70     64.22 o 
   6   1  21       11.91       73.63     43.54 o 
   7   1  21      153.42       91.88     57.24 o 
   8   1  21      585.99      545.92     81.97 o 
   9   1  21       72.43       99.33     50.49 o 
  10   1  21       57.27       90.19     70.37 o 
   0   2  21     2021.86     2129.87    139.50 o 
   1   2  21      371.91      358.23     60.48 o 
   2   2  21        0.38       -8.13     44.02 o 
   3   2  21      734.96      776.67     69.74 o 
   4   2  21     3432.76     3593.42    120.62 o 
   5   2  21      335.74      382.78     57.43 o 
   6   2  21     1406.09     1320.76     88.07 o 
   7   2  21      890.47     1008.79     82.25 o 
   8   2  21       26.23       26.47     51.63 o 
   9   2  21       58.23      -21.97     53.94 o 
  10   2  21      454.20      612.23     89.26 o 
   1   3  21      119.92       92.40     44.82 o 
   2   3  21     1387.25     1510.07     84.12 o 
   3   3  21      711.21      813.73     70.95 o 
   4   3  21      630.23      671.49     67.02 o 
   5   3  21      497.51      458.84     62.55 o 
   6   3  21        9.63       56.18     45.82 o 
   7   3  21      610.43      645.43     63.25 o 
   8   3  21       99.75       67.66     61.15 o 
   9   3  21      138.96       18.37     58.35 o 
   0   4  21      420.40      445.78     80.52 o 
   1   4  21     1805.32     1893.76     87.93 o 
   2   4  21      345.86      360.86     64.99 o 
   3   4  21      854.85      877.24    144.87 o 
   4   4  21      159.85      153.05     51.24 o 
   5   4  21     1682.14     1907.22    103.86 o 
   6   4  21        3.45       20.06     45.29 o 
   7   4  21      827.10     1051.89     79.03 o 
   8   4  21       41.51       76.48     44.43 o 
   9   4  21        2.78       46.09     69.25 o 
   1   5  21      122.08       99.67     70.71 o 
   2   5  21       20.13       82.43     51.01 o 
   3   5  21        8.23       49.37     45.43 o 
   4   5  21      411.74      345.73     71.72 o 
   5   5  21       58.29       49.76     50.05 o 
   6   5  21     1651.52     1776.57    110.35 o 
   7   5  21       78.60       78.70     45.10 o 
   8   5  21      143.83      113.04     52.00 o 
   0   6  21       64.57      208.94    117.89 o 
   1   6  21      132.02      105.30     52.50 o 
   2   6  21      145.07      123.83     59.80 o 
   3   6  21      259.21      222.80     65.52 o 
   4   6  21        6.64       46.44     52.47 o 
   5   6  21       14.74       62.15     57.17 o 
   6   6  21      874.48      840.96     85.84 o 
   7   6  21      643.55      608.58     89.89 o 
   1   7  21      410.98      527.06    115.44 o 
   2   7  21      271.21      277.33     80.83 o 
   3   7  21       14.61       57.58     57.11 o 
   4   7  21      175.24      292.14     73.68 o 
   5   7  21      170.83      335.00     74.52 o 
   6   7  21       51.29       36.84     69.38 o 
   0   8  21       46.44       91.62    118.22 o 
   1   8  21      692.84      602.98    117.77 o 
   2   8  21       19.77      152.86     88.60 o 
   3   8  21        0.48       40.93     57.01 o 
   4   8  21      188.68      286.05     69.95 o 
   0   0  22       42.98       67.89    107.50 o 
   1   0  22        0.18       28.09     73.51 o 
   2   0  22       67.83      199.98     81.99 o 
   3   0  22        1.91      -47.32     77.26 o 
   4   0  22      499.26      512.00     89.58 o 
   5   0  22       80.62      -18.18     64.05 o 
   6   0  22      924.69      769.68    152.51 o 
   7   0  22     3741.00     4259.02    206.08 o 
   8   0  22     1257.38     1319.33    168.29 o 
   9   0  22      195.98      327.85    276.21 o 
   1   1  22      128.75      121.00     53.55 o 
   2   1  22      770.20      786.46     74.12 o 
   3   1  22     1007.14     1160.25     81.51 o 
   4   1  22      858.65      841.61     72.00 o 
   5   1  22     1888.59     2029.63    118.50 o 
   6   1  22     1409.35     1493.49    199.54 o 
   7   1  22      615.02      513.26     75.59 o 
   8   1  22      112.50       77.91     57.90 o 
   9   1  22      786.33      849.49     99.05 o 
   0   2  22      312.29      192.20    203.00 o 
   1   2  22      507.72      496.26     64.02 o 
   2   2  22       14.70        7.82     45.73 o 
   3   2  22      185.64      221.59     52.95 o 
   4   2  22      118.69      153.62     81.50 o 
   5   2  22      961.27      943.96     78.02 o 
   6   2  22        5.59       26.38     44.10 o 
   7   2  22       72.84      131.88     52.33 o 
   8   2  22      424.84      406.99     77.52 o 
   9   2  22      375.89      495.44    176.17 o 
   1   3  22      148.99      127.42     82.14 o 
   2   3  22        0.08       -2.12     41.15 o 
   3   3  22      980.71     1246.01    117.71 o 
   4   3  22       52.65      138.82     49.13 o 
   5   3  22      382.86      303.03     56.09 o 
   6   3  22       72.04       69.97     46.68 o 
   7   3  22        8.22       18.50     46.03 o 
   8   3  22       88.58       98.16     49.93 o 
   9   3  22       30.90       63.26     62.22 o 
   0   4  22      705.76      763.36     97.04 o 
   1   4  22     1234.37     1348.02     83.96 o 
   2   4  22       46.63       24.04     72.53 o 
   3   4  22       11.01       30.18     52.62 o 
   4   4  22      118.16       69.03     54.37 o 
   5   4  22      815.84      758.07     76.10 o 
   6   4  22       27.31       33.56     47.56 o 
   7   4  22      166.26      128.14     47.56 o 
   8   4  22        1.14      -24.25     60.68 o 
   1   5  22        7.65       38.74     50.46 o 
   2   5  22       62.21       62.81     50.97 o 
   3   5  22        1.88       27.35     72.69 o 
   4   5  22       28.66       -1.35     50.58 o 
   5   5  22     1977.57     2068.13    128.27 o 
   6   5  22       29.57       27.28     48.64 o 
   7   5  22      317.72      200.99     69.31 o 
   8   5  22        0.97       42.71     74.14 o 
   0   6  22      349.32      309.29    144.63 o 
   1   6  22       21.18      -59.70     49.76 o 
   2   6  22        5.72       -4.20     50.44 o 
   3   6  22       33.58       97.28     54.65 o 
   4   6  22       16.28       84.74     58.68 o 
   5   6  22      538.69      493.94     80.97 o 
   6   6  22      531.00      505.54     86.18 o 
   7   6  22      668.66      677.67     77.37 o 
   1   7  22      899.65      995.78    138.54 o 
   2   7  22      226.86      259.78    154.31 o 
   3   7  22      626.89      802.93    117.91 o 
   4   7  22      119.97      102.69     67.42 o 
   5   7  22      360.12      455.92    171.51 o 
   0   8  22     2771.63     3288.41    286.01 o 
   1   8  22     2379.37     2544.56    207.30 o 
   2   8  22        7.81      135.77     88.67 o 
   3   8  22       75.79      105.63     83.45 o 
   1   1  23       28.02       52.78     53.08 o 
   2   1  23     1787.45     2025.89    100.15 o 
   3   1  23        3.75        4.79     48.95 o 
   4   1  23      105.86      196.93     63.66 o 
   5   1  23     1553.54     1474.54    108.04 o 
   6   1  23       20.08       15.23     54.08 o 
   7   1  23       61.38       93.18     66.02 o 
   8   1  23        1.79       34.76     59.56 o 
   9   1  23        0.08        5.48     80.53 o 
   0   2  23     1784.62     1794.79    131.11 o 
   1   2  23        2.90        7.14     48.86 o 
   2   2  23      123.11      142.60     53.05 o 
   3   2  23      656.46      650.43     92.24 o 
   4   2  23        0.33       -9.78     51.55 o 
   5   2  23      204.32      256.15     55.48 o 
   6   2  23      358.33      432.54     63.68 o 
   7   2  23     1610.61     1506.22    135.23 o 
   8   2  23       58.88       91.27     60.62 o 
   9   2  23       12.17      -20.09     60.07 o 
   1   3  23     1028.04     1072.45     80.20 o 
   2   3  23      462.85      547.64     78.36 o 
   3   3  23      904.20      881.30     94.46 o 
   4   3  23      150.86      180.44     50.02 o 
   5   3  23       26.23       72.32     64.73 o 
   6   3  23      559.64      667.45     90.15 o 
   7   3  23        9.12      -11.91     57.35 o 
   8   3  23      154.77      196.72     74.65 o 
   0   4  23      507.83      534.81     88.26 o 
   1   4  23      418.33      373.06     71.91 o 
   2   4  23      289.26      367.55    116.55 o 
   3   4  23       72.08       50.36     56.55 o 
   4   4  23      501.04      432.74     77.33 o 
   5   4  23        6.39        5.43     52.00 o 
   6   4  23       97.39       92.31     53.75 o 
   7   4  23     1123.17     1038.55     81.67 o 
   8   4  23       17.38      136.05     54.98 o 
   1   5  23       35.05       55.14     56.60 o 
   2   5  23       78.29       44.19     57.46 o 
   3   5  23      366.58      276.09     68.80 o 
   4   5  23      408.36      330.95     73.63 o 
   5   5  23      523.99      424.89     81.10 o 
   6   5  23       38.86       57.67     57.44 o 
   7   5  23       65.50       88.05     48.47 o 
   0   6  23       84.21       98.25    139.76 o 
   1   6  23      845.29      737.06    127.03 o 
   2   6  23        2.47      -16.22     50.48 o 
   3   6  23      350.59      437.18     77.85 o 
   4   6  23       14.35        2.21     54.51 o 
   5   6  23       74.41      108.01     81.12 o 
   6   6  23      574.70      593.96    144.89 o 
   1   7  23      446.54      436.36    218.89 o 
   2   7  23      219.59      267.00    101.16 o 
   3   7  23      122.74      165.27     69.61 o 
   4   7  23        0.10       46.95     61.18 o 
   0   0  24     2142.54     2406.30    208.53 o 
   1   0  24       10.07      -40.98     73.69 o 
   2   0  24       79.54      -19.05     72.00 o 
   3   0  24      838.24      727.58    130.95 o 
   4   0  24       59.96      -10.36     93.81 o 
   5   0  24     1609.79     1851.29    224.10 o 
   6   0  24     1767.54     1957.55    226.30 o 
   7   0  24     3264.69     3118.59    257.37 o 
   8   0  24      201.57      180.52    117.06 o 
   1   1  24     1342.34     1197.88     87.34 o 
   2   1  24      993.76     1010.29     83.43 o 
   3   1  24      258.60      229.97     63.65 o 
   4   1  24      708.16      616.38     83.09 o 
   5   1  24      942.70      981.08     94.42 o 
   6   1  24        0.34      -13.47     70.30 o 
   7   1  24       22.20       97.01    111.64 o 
   8   1  24       46.25      134.89    125.09 o 
   0   2  24     2928.23     2853.61    176.85 o 
   1   2  24      457.71      489.16     66.88 o 
   2   2  24      473.24      553.98     67.32 o 
   3   2  24       86.98       21.61     61.50 o 
   4   2  24      116.51       53.41     60.48 o 
   5   2  24      111.72       67.65     57.20 o 
   6   2  24     1879.78     1861.17    144.83 o 
   7   2  24      150.77      135.38    121.79 o 
   8   2  24      286.01      174.55     66.69 o 
   1   3  24      290.27      224.70     55.10 o 
   2   3  24      157.68      177.48     64.84 o 
   3   3  24      570.89      574.62     83.88 o 
   4   3  24       16.19       25.36     53.66 o 
   5   3  24      360.36      427.32     62.95 o 
   6   3  24       65.72       54.77     46.91 o 
   7   3  24      185.97      161.22     75.03 o 
   8   3  24       16.25       41.12     64.82 o 
   0   4  24       19.01       -9.31    103.28 o 
   1   4  24      217.32      215.95     66.72 o 
   2   4  24      236.17      201.21     66.74 o 
   3   4  24       98.07       67.81     61.61 o 
   4   4  24      395.40      489.87     81.10 o 
   5   4  24        7.28      -40.79     52.85 o 
   6   4  24      190.90      223.87     92.71 o 
   7   4  24       12.41       33.90     50.63 o 
   1   5  24        7.63       -5.82     51.80 o 
   2   5  24      367.67      358.65     86.19 o 
   3   5  24        2.49      -41.87     47.05 o 
   4   5  24       45.07       65.32     60.26 o 
   5   5  24        5.83       33.39     74.40 o 
   6   5  24       54.69       28.84     97.79 o 
   0   6  24      360.82      449.37    169.75 o 
   1   6  24        4.44       96.12     98.90 o 
   2   6  24        3.96       24.98     57.65 o 
   3   6  24     1004.01     1164.28    112.07 o 
   4   6  24       42.11       65.85     60.46 o 
   5   6  24      352.46      298.85     78.88 o 
   1   7  24      385.75      610.70    120.44 o 
   2   7  24      227.46      391.24    112.43 o 
   3   7  24      572.38      600.84    118.84 o 
   1   1  25      516.88      571.06     85.23 o 
   2   1  25      247.25      190.33     61.33 o 
   3   1  25       11.78        7.52     53.15 o 
   4   1  25       51.41       87.60     61.31 o 
   5   1  25      907.65      925.35    109.32 o 
   6   1  25       20.75      -65.69     57.66 o 
   7   1  25      131.32       58.82    121.12 o 
   8   1  25        9.00        9.96    154.52 o 
   0   2  25      129.80      214.91     81.34 o 
   1   2  25     4269.03     4482.49    135.75 o 
   2   2  25      203.56      135.09     56.26 o 
   3   2  25       99.40      133.70    103.96 o 
   4   2  25       22.47       52.82     59.18 o 
   5   2  25      510.31      380.22     77.24 o 
   6   2  25      848.95      677.05    116.95 o 
   7   2  25      131.84      139.68    113.31 o 
   1   3  25      179.54      212.20     57.54 o 
   2   3  25      380.66      417.40     76.99 o 
   3   3  25     1007.55     1093.73    104.37 o 
   4   3  25        0.01      -68.26     55.15 o 
   5   3  25      650.29      912.06    159.31 o 
   6   3  25       31.09       97.64     57.71 o 
   7   3  25        7.33       71.58    105.15 o 
   0   4  25        0.80     -102.61     56.05 o 
   1   4  25      964.56      883.99    105.95 o 
   2   4  25      931.12      769.92     94.19 o 
   3   4  25        5.14       87.40     61.67 o 
   4   4  25      913.06     1013.39    102.27 o 
   5   4  25      237.48       74.23     58.44 o 
   6   4  25       56.24      149.45    110.13 o 
   1   5  25      441.88      519.16    120.90 o 
   2   5  25      239.20      157.06     70.17 o 
   3   5  25      171.80      156.60     68.23 o 
   4   5  25       67.07       33.25     56.72 o 
   5   5  25       62.85      119.53     65.90 o 
   0   6  25      310.12      432.62    165.29 o 
   1   6  25       67.77      202.37    105.27 o 
   2   6  25        1.74       49.33    202.87 o 
   3   6  25       26.12      -27.02     84.18 o 
   0   0  26      381.63      508.52    142.13 o 
   1   0  26     3599.21     3534.05    177.53 o 
   2   0  26      180.92      120.97     85.54 o 
   3   0  26     1497.81     1482.84    140.61 o 
   4   0  26        0.93       71.30    115.03 o 
   6   0  26     1399.65     1323.64    205.17 o 
   7   0  26       86.88       15.42    103.05 o 
   1   1  26      388.93      463.58     69.52 o 
   2   1  26      411.65      309.82     91.77 o 
   3   1  26       65.17      -55.19     61.91 o 
   4   1  26      117.32      125.86    105.51 o 
   5   1  26       21.57       13.45     71.54 o 
   6   1  26       98.62      201.64     85.09 o 
   7   1  26       71.66     -115.32     60.44 o 
   0   2  26      229.38      120.87     84.72 o 
   1   2  26        0.09     -124.91     64.76 o 
   2   2  26       45.59     -113.60     56.80 o 
   3   2  26      283.88      126.28     67.14 o 
   4   2  26        1.00       67.06     61.66 o 
   5   2  26      923.41      980.93    102.52 o 
   6   2  26       94.55       75.79     79.40 o 
   1   3  26       70.52       42.21     69.57 o 
   2   3  26        1.23       58.71     63.85 o 
   3   3  26      257.15      168.62     75.16 o 
   4   3  26      158.71       58.23     62.12 o 
   5   3  26        0.19       12.38     72.00 o 
   6   3  26       39.07       17.03    103.56 o 
   0   4  26      652.72      725.48    180.32 o 
   1   4  26       57.39       57.12     63.03 o 
   2   4  26       55.17       65.91     63.38 o 
   3   4  26       28.88       11.77     61.17 o 
   4   4  26        3.33      -33.55     58.68 o 
   5   4  26      148.82      104.83     73.85 o 
   1   5  26       70.72      -26.31     95.55 o 
   2   5  26      130.83      119.00     72.15 o 
   3   5  26        1.62      -53.68     55.83 o 
   4   5  26       18.07       -7.59     56.39 o 
   0   6  26      130.37      237.97    154.29 o 
   1   6  26      233.18      488.87    123.91 o 
   1   1  27        0.73      -74.49     50.37 o 
   2   1  27      429.83      287.55     66.57 o 
   3   1  27       10.79       25.08     61.51 o 
   4   1  27      723.35      568.58     89.05 o 
   5   1  27     1852.22     1724.54    159.45 o 
   6   1  27      932.25      793.15    187.08 o 
   0   2  27      828.78      752.11    114.58 o 
   1   2  27      203.83      162.15     60.62 o 
   2   2  27       64.82       91.16     89.08 o 
   3   2  27       36.68      -44.67     62.42 o 
   4   2  27      712.26      696.24     90.30 o 
   5   2  27      286.82      196.21     74.65 o 
   1   3  27      207.15      132.28     68.33 o 
   2   3  27        8.70       83.53     81.56 o 
   3   3  27       31.64       94.52     66.13 o 
   4   3  27        0.26      -27.85     61.65 o 
   5   3  27      858.41      892.72    143.95 o 
   0   4  27       12.00      123.40    144.08 o 
   1   4  27        2.24      -63.81    113.42 o 
   2   4  27       18.51       61.81     64.25 o 
   3   4  27        3.19       12.76     62.22 o 
   4   4  27      226.03      298.49     77.99 o 
   1   5  27       46.67       45.05    101.47 o 
   2   5  27       27.53       13.26     97.75 o 
   0   0  28     1363.07     1541.96    207.78 o 
   1   0  28       20.83     -126.92     85.65 o 
   2   0  28      442.97      415.67    106.00 o 
   3   0  28     1345.13     1389.88    142.09 o 
   4   0  28     1695.94     1619.31    224.69 o 
   5   0  28      533.68      237.07    122.68 o 
   1   1  28        0.66      -61.30     55.59 o 
   2   1  28      558.29      546.49     78.23 o 
   3   1  28      316.73      190.71     73.48 o 
   4   1  28        3.92     -117.56     58.78 o 
   5   1  28      433.63      265.15     97.58 o 
   0   2  28      158.36       35.99     76.31 o 
   1   2  28       94.55      -85.48     54.17 o 
   2   2  28      624.54      509.79    104.32 o 
   3   2  28      601.51      610.29     91.14 o 
   4   2  28      233.70      191.39     75.58 o 
   1   3  28      337.02      264.12     97.16 o 
   2   3  28      261.12      250.41     82.82 o 
   3   3  28      317.74      236.20     93.24 o 
   0   4  28      149.20      154.33    152.20 o 
   1   4  28      104.37       82.69    103.21 o 
   2   4  28       33.18      -51.81     58.47 o 
   1   1  29       22.21      -97.79     57.10 o 
   2   1  29       19.32      -74.88     66.13 o 
   3   1  29      326.06      289.14     80.44 o 
   0   2  29      614.69      643.23    113.68 o 
   1   2  29        7.13     -113.91     56.95 o 
   2   2  29       14.85     -101.60     62.27 o 
   1   3  29     1023.25     1060.09    111.13 o 
   0   0  30     1526.33     1342.76    209.10 o 
                                                 
